# Supplementary material for: The “cesium effect” magnified: exceptional chemoselectivity in cesium ion mediated nucleophilic reactions
Source: Chem Sci. 2024 Mar 6;15(14):5277–83. doi: 10.1039/d4sc00316k (PMC10988617; doi:10.1039/d4sc00316k)
Supplement: SC-015-D4SC00316K-s002 [file SC-015-D4SC00316K-s002.zip]

Archive with 1,452 entries (744 files):
- ASM/
- ASM/6b/
- ASM/6b-Cs/
- ASM/6b-Cs/Fragment F1/
- ASM/6b-Cs/Fragment F1/s4b-cs-c1-EDASP1-si.txt
- ASM/6b-Cs/Fragment F1/s4b-cs-c2-EDASP1-si.txt
- ASM/6b-Cs/Fragment F1/s4b-cs-c3-EDASP1-si.txt
- ASM/6b-Cs/Fragment F1/s4b-cs-c4-EDASP1-si.txt
- ASM/6b-Cs/Fragment F1/s4b-cs-c5-EDASP1-si.txt
- ASM/6b-Cs/Fragment F1/s4b-cs-c6-EDASP1-si.txt
- ASM/6b-Cs/Fragment F1/s4b-cs-c7-EDASP1-si.txt
- ASM/6b-Cs/Fragment F1/s4b-cs-c8-EDASP1-si.txt
- ASM/6b-Cs/Fragment F1/s4b-cs-c9-EDASP1-si.txt
- ASM/6b-Cs/Fragment F2/
- ASM/6b-Cs/Fragment F2/s4b-cs-c1-EDASP2-si.txt
- ASM/6b-Cs/Fragment F2/s4b-cs-c2-EDASP2-si.txt
- ASM/6b-Cs/Fragment F2/s4b-cs-c3-EDASP2-si.txt
- ASM/6b-Cs/Fragment F2/s4b-cs-c4-EDASP2-si.txt
- ASM/6b-Cs/Fragment F2/s4b-cs-c5-EDASP2-si.txt
- ASM/6b-Cs/Fragment F2/s4b-cs-c6-EDASP2-si.txt
- ASM/6b-Cs/Fragment F2/s4b-cs-c7-EDASP2-si.txt
- ASM/6b-Cs/Fragment F2/s4b-cs-c8-EDASP2-si.txt
- ASM/6b-Cs/Fragment F2/s4b-cs-c9-EDASP2-si.txt
- ASM/6b-Na/
- ASM/6b-Na/Fragment F1/
- ASM/6b-Na/Fragment F1/s4b-na-c1-EDASP1-si.txt
- ASM/6b-Na/Fragment F1/s4b-na-c2-EDASP1-si.txt
- ASM/6b-Na/Fragment F1/s4b-na-c3-EDASP1-si.txt
- ASM/6b-Na/Fragment F1/s4b-na-c4-EDASP1-si.txt
- ASM/6b-Na/Fragment F1/s4b-na-c5-EDASP1-si.txt
- ASM/6b-Na/Fragment F1/s4b-na-c6-EDASP1-si.txt
- ASM/6b-Na/Fragment F1/s4b-na-c7-EDASP1-si.txt
- ASM/6b-Na/Fragment F1/s4b-na-c8-EDASP1-si.txt
- ASM/6b-Na/Fragment F2/
- ASM/6b-Na/Fragment F2/s4b-na-c1-EDASP2-si.txt
- ASM/6b-Na/Fragment F2/s4b-na-c2-EDASP2-si.txt
- ASM/6b-Na/Fragment F2/s4b-na-c3-EDASP2-si.txt
- ASM/6b-Na/Fragment F2/s4b-na-c4-EDASP2-si.txt
- ASM/6b-Na/Fragment F2/s4b-na-c5-EDASP2-si.txt
- ASM/6b-Na/Fragment F2/s4b-na-c6-EDASP2-si.txt
- ASM/6b-Na/Fragment F2/s4b-na-c7-EDASP2-si.txt
- ASM/6b-Na/Fragment F2/s4b-na-c8-EDASP2-si.txt
- ASM/6b/Fragment F1/
- ASM/6b/Fragment F1/s4b-nu1-c1-EDASP1-si.txt
- ASM/6b/Fragment F1/s4b-nu1-c10-EDASP1-si.txt
- ASM/6b/Fragment F1/s4b-nu1-c11-EDASP1-si.txt
- ASM/6b/Fragment F1/s4b-nu1-c12-EDASP1-si.txt
- ASM/6b/Fragment F1/s4b-nu1-c2-EDASP1-si.txt
- ASM/6b/Fragment F1/s4b-nu1-c3-EDASP1-si.txt
- ASM/6b/Fragment F1/s4b-nu1-c4-EDASP1-si.txt
- ASM/6b/Fragment F1/s4b-nu1-c5-EDASP1-si.txt
- ASM/6b/Fragment F1/s4b-nu1-c6-EDASP1-si.txt
- ASM/6b/Fragment F1/s4b-nu1-c7-EDASP1-si.txt
- ASM/6b/Fragment F1/s4b-nu1-c8-EDASP1-si.txt
- ASM/6b/Fragment F1/s4b-nu1-c9-EDASP1-si.txt
- ASM/6b/Fragment F2/
- ASM/6b/Fragment F2/s4b-nu1-c1-EDASP2-si.txt
- ASM/6b/Fragment F2/s4b-nu1-c10-EDASP2-si.txt
- ASM/6b/Fragment F2/s4b-nu1-c11-EDASP2-si.txt
- ASM/6b/Fragment F2/s4b-nu1-c12-EDASP2-si.txt
- ASM/6b/Fragment F2/s4b-nu1-c2-EDASP2-si.txt
- ASM/6b/Fragment F2/s4b-nu1-c3-EDASP2-si.txt
- ASM/6b/Fragment F2/s4b-nu1-c4-EDASP2-si.txt
- ASM/6b/Fragment F2/s4b-nu1-c5-EDASP2-si.txt
- ASM/6b/Fragment F2/s4b-nu1-c6-EDASP2-si.txt
- ASM/6b/Fragment F2/s4b-nu1-c7-EDASP2-si.txt
- ASM/6b/Fragment F2/s4b-nu1-c8-EDASP2-si.txt
- ASM/6b/Fragment F2/s4b-nu1-c9-EDASP2-si.txt
- ASM/TSB-Cs-E-C/
- ASM/TSB-Cs-E-C/Fragment F1/
- ASM/TSB-Cs-E-C/Fragment F1/ester-c3-DI1-si.txt
- ASM/TSB-Cs-E-C/Fragment F1/ts3-e1-mirror-cx12-DI1-si.txt
- ASM/TSB-Cs-E-C/Fragment F1/ts3-e1-revision-cx19-DI1-si.txt
- ASM/TSB-Cs-E-C/Fragment F1/ts3-e1-revision-cx8-DI1-si.txt
- ASM/TSB-Cs-E-C/Fragment F1/ts3cs-dia3-g6-EDASP1-si.txt
- ASM/TSB-Cs-E-C/Fragment F1/ts3e-d1-unfrz1-EDASP1-si.txt
- ASM/TSB-Cs-E-C/Fragment F2/
- ASM/TSB-Cs-E-C/Fragment F2/ester-c3-DI2-si.txt
- ASM/TSB-Cs-E-C/Fragment F2/ts3-e1-mirror-cx12-DI2-si.txt
- ASM/TSB-Cs-E-C/Fragment F2/ts3-e1-revision-cx19-DI2-si.txt
- ASM/TSB-Cs-E-C/Fragment F2/ts3-e1-revision-cx8-DI2-si.txt
- ASM/TSB-Cs-E-C/Fragment F2/ts3cs-dia3-g6-EDASP2-si.txt
- ASM/TSB-Cs-E-C/Fragment F2/ts3e-d1-unfrz1-EDASP2-si.txt
- ASM/TSB-Cs-E-T/
- ASM/TSB-Cs-E-T/Fragment F1/
- ASM/TSB-Cs-E-T/Fragment F1/ts3-ester-d2-frz2-ASM1-si.txt
- ASM/TSB-Cs-E-T/Fragment F1/ts3cs-dia4-g4-EDASP1-si.txt
- ASM/TSB-Cs-E-T/Fragment F1/ts3e-d1-unfrz2-EDASP1-si.txt
- ASM/TSB-Cs-E-T/Fragment F2/
- ASM/TSB-Cs-E-T/Fragment F2/ts3-ester-d2-frz2-ASM2-si.txt
- ASM/TSB-Cs-E-T/Fragment F2/ts3cs-dia4-g4-EDASP2-si.txt
- ASM/TSB-Cs-E-T/Fragment F2/ts3e-d1-unfrz2-EDASP2-si.txt
- ASM/TSB-Cs-K-C/
- ASM/TSB-Cs-K-C/Fragment F1/
- ASM/TSB-Cs-K-C/Fragment F1/ts3-ketC-highE-c12-DI1-si.txt
- ASM/TSB-Cs-K-C/Fragment F1/ts3-ketC-highE-c13-DI1-si.txt
- ASM/TSB-Cs-K-C/Fragment F1/ts3-monoket-nu1-dia3-unfroz-cs-r2-s8-DI1-si.txt
- ASM/TSB-Cs-K-C/Fragment F2/
- ASM/TSB-Cs-K-C/Fragment F2/ts3-ketC-highE-c12-DI2-si.txt
- ASM/TSB-Cs-K-C/Fragment F2/ts3-ketC-highE-c13-DI2-si.txt
- ASM/TSB-Cs-K-C/Fragment F2/ts3-monoket-nu1-dia3-unfroz-cs-r2-s8-DI2-si.txt
- ASM/TSB-Cs-K-T/
- ASM/TSB-Cs-K-T/Fragment F1/
- ASM/TSB-Cs-K-T/Fragment F1/ts3-ket2-Cs-c1-EDASP1-si.txt
- ASM/TSB-Cs-K-T/Fragment F1/ts3-ket2-Cs-c10-EDASP1-si.txt
- ASM/TSB-Cs-K-T/Fragment F1/ts3-ket2-Cs-c4-EDASP1-si.txt
- ASM/TSB-Cs-K-T/Fragment F1/ts3-ket2-Cs-c8-EDASP1-si.txt
- ASM/TSB-Cs-K-T/Fragment F1/ts3-ket2-Cs-c9-EDASP1-si.txt
- ASM/TSB-Cs-K-T/Fragment F1/ts3-ket2-new-Cs-c2-EDASP1-si.txt
- ASM/TSB-Cs-K-T/Fragment F1/ts3-ket2-new-Cs-c5-EDASP1-si.txt
- ASM/TSB-Cs-K-T/Fragment F1/ts3-ket2-new-Cs-c7-EDASP1-si.txt
- ASM/TSB-Cs-K-T/Fragment F1/ts3-ket4-unfrz3-EDASP1-si.txt
- ASM/TSB-Cs-K-T/Fragment F2/
- ASM/TSB-Cs-K-T/Fragment F2/ts3-ket2-Cs-c1-EDASP2-si.txt
- ASM/TSB-Cs-K-T/Fragment F2/ts3-ket2-Cs-c10-EDASP2-si.txt
- ASM/TSB-Cs-K-T/Fragment F2/ts3-ket2-Cs-c4-EDASP2-si.txt
- ASM/TSB-Cs-K-T/Fragment F2/ts3-ket2-Cs-c8-EDASP2-si.txt
- ASM/TSB-Cs-K-T/Fragment F2/ts3-ket2-Cs-c9-EDASP2-si.txt
- ASM/TSB-Cs-K-T/Fragment F2/ts3-ket2-new-Cs-c2-EDASP2-si.txt
- ASM/TSB-Cs-K-T/Fragment F2/ts3-ket2-new-Cs-c5-EDASP2-si.txt
- ASM/TSB-Cs-K-T/Fragment F2/ts3-ket2-new-Cs-c7-EDASP2-si.txt
- ASM/TSB-Cs-K-T/Fragment F2/ts3-ket4-unfrz3-EDASP2-si.txt
- ASM/TSB-E-C/
- ASM/TSB-E-C/Fragment F1/
- ASM/TSB-E-C/Fragment F1/ts3-e1-n13-unfrz-EDASP1-si.txt
- ASM/TSB-E-C/Fragment F1/ts3-e1-n14-unfrz-EDASP1-si.txt
- ASM/TSB-E-C/Fragment F1/ts3-e1-n15-unfrz-EDASP1-si.txt
- ASM/TSB-E-C/Fragment F2/
- ASM/TSB-E-C/Fragment F2/ts3-e1-n13-unfrz-EDASP2-si.txt
- ASM/TSB-E-C/Fragment F2/ts3-e1-n14-unfrz-EDASP2-si.txt
- ASM/TSB-E-C/Fragment F2/ts3-e1-n15-unfrz-EDASP2-si.txt
- ASM/TSB-E-T/
- ASM/TSB-E-T/Fragment F1/
- ASM/TSB-E-T/Fragment F1/ts3-e4-n5-unfrz-EDASP1-si.txt
- ASM/TSB-E-T/Fragment F1/ts3-est4-e62-mn15-tzvp-EDASP1-si.txt
- ASM/TSB-E-T/Fragment F2/
- ASM/TSB-E-T/Fragment F2/ts3-e4-n5-unfrz-EDASP2-si.txt
- ASM/TSB-E-T/Fragment F2/ts3-est4-e62-mn15-tzvp-EDASP2-si.txt
- ASM/TSB-K-C/
- ASM/TSB-K-C/Fragment F1/
- ASM/TSB-K-C/Fragment F1/ts3-ket1-new-c17-mn15-tzvp-EDASP1-si.txt
- ASM/TSB-K-C/Fragment F1/ts3-ket1-new-c5-mn15-tzvp-EDASP1-si.txt
- ASM/TSB-K-C/Fragment F1/ts3-ket1-new-c9-mn15-tzvp-EDASP1-si.txt
- ASM/TSB-K-C/Fragment F1/ts3-ket3-mn15-tzvp-EDASP1-si.txt
- ASM/TSB-K-C/Fragment F1/ts3-ket3-new-c25-mn15-tzvp-EDASP1-si.txt
- ASM/TSB-K-C/Fragment F2/
- ASM/TSB-K-C/Fragment F2/ts3-ket1-new-c17-mn15-tzvp-EDASP2-si.txt
- ASM/TSB-K-C/Fragment F2/ts3-ket1-new-c5-mn15-tzvp-EDASP2-si.txt
- ASM/TSB-K-C/Fragment F2/ts3-ket1-new-c9-mn15-tzvp-EDASP2-si.txt
- ASM/TSB-K-C/Fragment F2/ts3-ket3-mn15-tzvp-EDASP2-si.txt
- ASM/TSB-K-C/Fragment F2/ts3-ket3-new-c25-mn15-tzvp-EDASP2-si.txt
- ASM/TSB-K-T/
- ASM/TSB-K-T/Fragment F1/
- ASM/TSB-K-T/Fragment F1/ts3-ket2-new-c10-mn15-tzvp-EDASP1-si.txt
- ASM/TSB-K-T/Fragment F1/ts3-ket2-new-c18-mn15-tzvp-EDASP1-si.txt
- ASM/TSB-K-T/Fragment F1/ts3-ket2-new-c26-mn15-tzvp-EDASP1-si.txt
- ASM/TSB-K-T/Fragment F1/ts3-ket4-igeo15-mn15-tzvp-EDASP1-si.txt
- ASM/TSB-K-T/Fragment F2/
- ASM/TSB-K-T/Fragment F2/ts3-ket2-new-c10-mn15-tzvp-EDASP2-si.txt
- ASM/TSB-K-T/Fragment F2/ts3-ket2-new-c18-mn15-tzvp-EDASP2-si.txt
- ASM/TSB-K-T/Fragment F2/ts3-ket2-new-c26-mn15-tzvp-EDASP2-si.txt
- ASM/TSB-K-T/Fragment F2/ts3-ket4-igeo15-mn15-tzvp-EDASP2-si.txt
- ASM/TSB-Na-E-C/
- ASM/TSB-Na-E-C/Fragment F1/
- ASM/TSB-Na-E-C/Fragment F1/ts3-e1-na-c28-EDASP1-si.txt
- ASM/TSB-Na-E-C/Fragment F1/ts3-e3-na-c1-unfrz-EDASP1-si.txt
- ASM/TSB-Na-E-C/Fragment F1/ts3-e3-na-c10-unfrz-EDASP1-si.txt
- ASM/TSB-Na-E-C/Fragment F1/ts3-e3-na-c8-unfrz-EDASP1-si.txt
- ASM/TSB-Na-E-C/Fragment F1/ts3-est1-na-unfrz1-EDASP1-si.txt
- ASM/TSB-Na-E-C/Fragment F1/ts3e-d4-unfrz-na-6-EDASP1-si.txt
- ASM/TSB-Na-E-C/Fragment F1/ts3e-d4-unfrz-na-7-EDASP1-si.txt
- ASM/TSB-Na-E-C/Fragment F2/
- ASM/TSB-Na-E-C/Fragment F2/ts3-e1-na-c28-EDASP2-si.txt
- ASM/TSB-Na-E-C/Fragment F2/ts3-e3-na-c1-unfrz-EDASP2-si.txt
- ASM/TSB-Na-E-C/Fragment F2/ts3-e3-na-c10-unfrz-EDASP2-si.txt
- ASM/TSB-Na-E-C/Fragment F2/ts3-e3-na-c8-unfrz-EDASP2-si.txt
- ASM/TSB-Na-E-C/Fragment F2/ts3-est1-na-unfrz1-EDASP2-si.txt
- ASM/TSB-Na-E-C/Fragment F2/ts3e-d4-unfrz-na-6-EDASP2-si.txt
- ASM/TSB-Na-E-C/Fragment F2/ts3e-d4-unfrz-na-7-EDASP2-si.txt
- ASM/TSB-Na-E-T/
- ASM/TSB-Na-E-T/Fragment F1/
- ASM/TSB-Na-E-T/Fragment F1/sodium-ester-c3-DI1-si.txt
- ASM/TSB-Na-E-T/Fragment F1/ts3-e2-na-c6-unfrz-EDASP1-si.txt
- ASM/TSB-Na-E-T/Fragment F1/ts3-eT-na-c1-DI1-si.txt
- ASM/TSB-Na-E-T/Fragment F2/
- ASM/TSB-Na-E-T/Fragment F2/sodium-ester-c3-DI2-si.txt
- ASM/TSB-Na-E-T/Fragment F2/ts3-e2-na-c6-unfrz-EDASP2-si.txt
- ASM/TSB-Na-E-T/Fragment F2/ts3-eT-na-c1-DI2-si.txt
- ASM/TSB-Na-K-C/
- ASM/TSB-Na-K-C/Fragment F1/
- ASM/TSB-Na-K-C/Fragment F1/ts3-k3-na-c26-unfrz-EDASP1-si.txt
- ASM/TSB-Na-K-C/Fragment F1/ts3-ket1-na-c17-unfrz-r-EDASP1-si.txt
- ASM/TSB-Na-K-C/Fragment F1/ts3-ket3-na-c5-unfroz-EDASP1-si.txt
- ASM/TSB-Na-K-C/Fragment F2/
- ASM/TSB-Na-K-C/Fragment F2/ts3-k3-na-c26-unfrz-EDASP2-si.txt
- ASM/TSB-Na-K-C/Fragment F2/ts3-ket1-na-c17-unfrz-r-EDASP2-si.txt
- ASM/TSB-Na-K-C/Fragment F2/ts3-ket3-na-c5-unfroz-EDASP2-si.txt
- ASM/TSB-Na-K-T/
- ASM/TSB-Na-K-T/Fragment F1/
- ASM/TSB-Na-K-T/Fragment F1/ts3-k2-na-c2-unfrz-EDASP1-si.txt
- ASM/TSB-Na-K-T/Fragment F1/ts3-k2-na-c20-unfrz-EDASP1-si.txt
- ASM/TSB-Na-K-T/Fragment F1/ts3-k2-na-c24-unfrz-r-EDASP1-si.txt
- ASM/TSB-Na-K-T/Fragment F1/ts3-k4-c16-unfrz-EDASP1-si.txt
- ASM/TSB-Na-K-T/Fragment F1/ts3-k4-c23-unfrz-EDASP1-si.txt
- ASM/TSB-Na-K-T/Fragment F1/ts3-k4-c4-unfrz-EDASP1-si.txt
- ASM/TSB-Na-K-T/Fragment F1/ts3-k4-c5-unfrz-EDASP1-si.txt
- ASM/TSB-Na-K-T/Fragment F1/ts3-k4-c8-unfrz-EDASP1-si.txt
- ASM/TSB-Na-K-T/Fragment F1/ts3-k4-c9-unfrz-EDASP1-si.txt
- ASM/TSB-Na-K-T/Fragment F1/ts3-ket4-na-unfrz1-EDASP1-si.txt
- ASM/TSB-Na-K-T/Fragment F2/
- ASM/TSB-Na-K-T/Fragment F2/ts3-k2-na-c2-unfrz-EDASP2-si.txt
- ASM/TSB-Na-K-T/Fragment F2/ts3-k2-na-c20-unfrz-EDASP2-si.txt
- ASM/TSB-Na-K-T/Fragment F2/ts3-k2-na-c24-unfrz-r-EDASP2-si.txt
- ASM/TSB-Na-K-T/Fragment F2/ts3-k4-c16-unfrz-EDASP2-si.txt
- ASM/TSB-Na-K-T/Fragment F2/ts3-k4-c23-unfrz-EDASP2-si.txt
- ASM/TSB-Na-K-T/Fragment F2/ts3-k4-c4-unfrz-EDASP2-si.txt
- ASM/TSB-Na-K-T/Fragment F2/ts3-k4-c5-unfrz-EDASP2-si.txt
- ASM/TSB-Na-K-T/Fragment F2/ts3-k4-c8-unfrz-EDASP2-si.txt
- ASM/TSB-Na-K-T/Fragment F2/ts3-k4-c9-unfrz-EDASP2-si.txt
- ASM/TSB-Na-K-T/Fragment F2/ts3-ket4-na-unfrz1-EDASP2-si.txt
- MN15/
- MN15/5/
- MN15/5/C1/
- MN15/5/C1/s3B-c1-si.txt
- MN15/5/C2/
- MN15/5/C2/s3B-c6-si.txt
- MN15/5/C3/
- MN15/5/C3/s3B-c3-si.txt
- MN15/5/C4/
- MN15/5/C4/s3B-c5-si.txt
- MN15/5/C5/
- MN15/5/C5/s3B-c4-si.txt
- MN15/5/C6/
- MN15/5/C6/s3B-c8-si.txt
- MN15/5/C7/
- MN15/5/C7/s3B-c9-si.txt
- MN15/5/C8/
- MN15/5/C8/s3B-c2-si.txt
- MN15/6/
- MN15/6b/
- MN15/6b-Cs/
- MN15/6b-Cs/C1/
- MN15/6b-Cs/C1/s4b-cs-c8-si.txt
- MN15/6b-Cs/C2/
- MN15/6b-Cs/C2/s4b-cs-c3-si.txt
- MN15/6b-Cs/C3/
- MN15/6b-Cs/C3/s4b-cs-c2-si.txt
- MN15/6b-Cs/C4/
- MN15/6b-Cs/C4/s4b-cs-c7-si.txt
- MN15/6b-Cs/C5/
- MN15/6b-Cs/C5/s4b-cs-c9-si.txt
- MN15/6b-Cs/C6/
- MN15/6b-Cs/C6/s4b-cs-c6-si.txt
- MN15/6b-Cs/C7/
- MN15/6b-Cs/C7/s4b-cs-c5-si.txt
- MN15/6b-Cs/C8/
- MN15/6b-Cs/C8/s4b-cs-c1-si.txt
- MN15/6b-Cs/C9/
- MN15/6b-Cs/C9/s4b-cs-c4-si.txt
- MN15/6b-Na/
- MN15/6b-Na/C1/
- MN15/6b-Na/C1/s4b-na-c8-si.txt
- MN15/6b-Na/C2/
- MN15/6b-Na/C2/s4b-na-c7-si.txt
- MN15/6b-Na/C3/
- MN15/6b-Na/C3/s4b-na-c3-si.txt
- MN15/6b-Na/C4/
- MN15/6b-Na/C4/s4b-na-c2-si.txt
- MN15/6b-Na/C5/
- MN15/6b-Na/C5/s4b-na-c6-si.txt
- MN15/6b-Na/C6/
- MN15/6b-Na/C6/s4b-na-c5-si.txt
- MN15/6b-Na/C7/
- MN15/6b-Na/C7/s4b-na-c1-si.txt
- MN15/6b-Na/C8/
- MN15/6b-Na/C8/s4b-na-c4-si.txt
- MN15/6b/C1/
- MN15/6b/C10/
- MN15/6b/C10/s4b-nu1-c8-si.txt
- MN15/6b/C11/
- MN15/6b/C11/s4b-nu1-c4-si.txt
- MN15/6b/C12/
- MN15/6b/C12/s4b-nu1-c1-si.txt
- MN15/6b/C1/s4b-nu1-c11-si.txt
- MN15/6b/C2/
- MN15/6b/C2/s4b-nu1-c2-si.txt
- MN15/6b/C3/
- MN15/6b/C3/s4b-nu1-c5-si.txt
- MN15/6b/C4/
- MN15/6b/C4/s4b-nu1-c7-si.txt
- MN15/6b/C5/
- MN15/6b/C5/s4b-nu1-c12-si.txt
- MN15/6b/C6/
- MN15/6b/C6/s4b-nu1-c10-si.txt
- MN15/6b/C7/
- MN15/6b/C7/s4b-nu1-c6-si.txt
- MN15/6b/C8/
- MN15/6b/C8/s4b-nu1-c9-si.txt
- MN15/6b/C9/
- MN15/6b/C9/s4b-nu1-c3-si.txt
[truncated: 1,152 more entries]
