# Supplementary material for: The “cesium effect” magnified: exceptional chemoselectivity in cesium ion mediated nucleophilic reactions
Source: Chem Sci. 2024 Mar 6;15(14):5277–83. doi: 10.1039/d4sc00316k (PMC10988617; doi:10.1039/d4sc00316k)
Supplement: SC-015-D4SC00316K-s002 [file SC-015-D4SC00316K-s002.zip › ASM/6b-Cs/Fragment F1/s4b-cs-c1-EDASP1-si.txt]

s4b-cs-c1-EDASP10
E(UMN15) = -360.889250464

        Charge = 0       Multiplicity = 2
Single point geometry:
 6                    -1.10814   0.74479  -0.67477 
 7                     0.15658   0.63211  -0.6768 
 6                    -1.89272   0.14823   0.48471 
 8                    -3.15342  -0.0793    0.17948 
 8                    -1.37412  -0.10997   1.54468 
 6                    -4.01236  -0.54851   1.23947 
 1                    -3.71769  -1.56693   1.49651 
 1                    -3.85106   0.08737   2.11117 
 6                    -5.42889  -0.46866   0.73665 
 1                    -5.68571   0.56129   0.48049 
 1                    -5.5657   -1.09584  -0.1449 
 1                    -6.11177  -0.81186   1.51412 
 1                     0.46508   0.13402   0.16731 
