# Supplementary material for: The “cesium effect” magnified: exceptional chemoselectivity in cesium ion mediated nucleophilic reactions
Source: Chem Sci. 2024 Mar 6;15(14):5277–83. doi: 10.1039/d4sc00316k (PMC10988617; doi:10.1039/d4sc00316k)
Supplement: SC-015-D4SC00316K-s002 [file SC-015-D4SC00316K-s002.zip › ASM/6b-Cs/Fragment F1/s4b-cs-c3-EDASP1-si.txt]

s4b-cs-c3-EDASP10
E(UMN15) = -360.888973988

        Charge = 0       Multiplicity = 2
Single point geometry:
 6                    -1.1477    0.71812  -0.54198 
 7                     0.11707   0.63486  -0.45109 
 6                    -1.9978    0.05411   0.53415 
 8                    -3.25351  -0.08665   0.17224 
 8                    -1.52448  -0.31287   1.58345 
 6                    -4.17236  -0.61083   1.15466 
 1                    -3.94153  -1.66541   1.31144 
 1                    -4.0057   -0.07775   2.09164 
 6                    -5.56383  -0.39745   0.62202 
 1                    -5.75239   0.66626   0.46251 
 1                    -5.70564  -0.92559  -0.32137 
 1                    -6.29134  -0.77371   1.34151 
 1                     0.36443   0.09357   0.38806 
