# Supplementary material for: The “cesium effect” magnified: exceptional chemoselectivity in cesium ion mediated nucleophilic reactions
Source: Chem Sci. 2024 Mar 6;15(14):5277–83. doi: 10.1039/d4sc00316k (PMC10988617; doi:10.1039/d4sc00316k)
Supplement: SC-015-D4SC00316K-s002 [file SC-015-D4SC00316K-s002.zip › ASM/6b-Cs/Fragment F1/s4b-cs-c4-EDASP1-si.txt]

s4b-cs-c4-EDASP10
E(UMN15) = -360.889393114

        Charge = 0       Multiplicity = 2
Single point geometry:
 6                    -1.11399   0.63597  -0.54825 
 7                     0.14087   0.48957  -0.41429 
 6                    -2.04839  -0.03915   0.44506 
 8                    -3.24822  -0.24061  -0.0437 
 8                    -1.68394  -0.37052   1.55375 
 6                    -4.24503  -0.79959   0.84087 
 1                    -3.95831  -1.82589   1.07342 
 1                    -4.2372   -0.21869   1.7643 
 6                    -5.56862  -0.71623   0.13021 
 1                    -5.81579   0.3226   -0.09648 
 1                    -5.54748  -1.28563  -0.79959 
 1                    -6.35069  -1.12664   0.76921 
 1                     0.3435   -0.11342   0.39187 
