# Supplementary material for: The “cesium effect” magnified: exceptional chemoselectivity in cesium ion mediated nucleophilic reactions
Source: Chem Sci. 2024 Mar 6;15(14):5277–83. doi: 10.1039/d4sc00316k (PMC10988617; doi:10.1039/d4sc00316k)
Supplement: SC-015-D4SC00316K-s002 [file SC-015-D4SC00316K-s002.zip › ASM/6b-Cs/Fragment F1/s4b-cs-c5-EDASP1-si.txt]

s4b-cs-c5-EDASP10
E(UMN15) = -360.894333403

        Charge = 0       Multiplicity = 2
Single point geometry:
 6                    -1.10439   0.7423   -0.49338 
 7                     0.12633   0.66669  -0.18817 
 6                    -2.05671  -0.02299   0.41501 
 8                    -3.23054  -0.21031  -0.14801 
 8                    -1.75066  -0.41573   1.51793 
 6                    -4.24106  -0.87949   0.6357 
 1                    -3.90171  -1.89719   0.83434 
 1                    -4.33271  -0.35409   1.58733 
 6                    -5.51855  -0.84442  -0.15879 
 1                    -5.82111   0.18594  -0.35322 
 1                    -5.39755  -1.36252  -1.11112 
 1                    -6.31127  -1.33761   0.40396 
 1                     0.70072   1.23818  -0.81681 
