# Supplementary material for: The “cesium effect” magnified: exceptional chemoselectivity in cesium ion mediated nucleophilic reactions
Source: Chem Sci. 2024 Mar 6;15(14):5277–83. doi: 10.1039/d4sc00316k (PMC10988617; doi:10.1039/d4sc00316k)
Supplement: SC-015-D4SC00316K-s002 [file SC-015-D4SC00316K-s002.zip › ASM/6b-Cs/Fragment F1/s4b-cs-c6-EDASP1-si.txt]

s4b-cs-c6-EDASP10
E(UMN15) = -360.894917490

        Charge = 0       Multiplicity = 2
Single point geometry:
 6                    -1.09291   0.86266  -0.45588 
 7                     0.12965   0.76864  -0.12537 
 6                    -2.08219   0.12117   0.42811 
 8                    -3.18632  -0.16985  -0.22599 
 8                    -1.86001  -0.17726   1.5794 
 6                    -4.22999  -0.84855   0.50517 
 1                    -3.84033  -1.80878   0.84579 
 1                    -4.47537  -0.24511   1.38028 
 6                    -5.40121  -1.00232  -0.42704 
 1                    -5.75735  -0.02671  -0.76122 
 1                    -5.12655  -1.59571  -1.30018 
 1                    -6.21554  -1.50846   0.0916 
 1                     0.7264    1.31286  -0.75824 
