# Supplementary material for: The “cesium effect” magnified: exceptional chemoselectivity in cesium ion mediated nucleophilic reactions
Source: Chem Sci. 2024 Mar 6;15(14):5277–83. doi: 10.1039/d4sc00316k (PMC10988617; doi:10.1039/d4sc00316k)
Supplement: SC-015-D4SC00316K-s002 [file SC-015-D4SC00316K-s002.zip › ASM/6b-Cs/Fragment F1/s4b-cs-c7-EDASP1-si.txt]

s4b-cs-c7-EDASP10
E(UMN15) = -360.888269775

        Charge = 0       Multiplicity = 2
Single point geometry:
 6                    -1.29798   1.31091  -0.39913 
 7                    -0.06417   1.41432  -0.1132 
 6                    -2.29007   0.58549   0.49205 
 8                    -1.86301   0.48277   1.73735 
 8                    -3.3275    0.13452   0.07228 
 6                    -2.71731  -0.24224   2.65058 
 1                    -3.69277   0.24569   2.65963 
 1                    -2.84373  -1.25486   2.26568 
 6                    -2.06008  -0.22607   4.00387 
 1                    -1.08397  -0.71092   3.96849 
 1                    -1.93515   0.79578   4.3635 
 1                    -2.68616  -0.76604   4.71447 
 1                     0.14812   0.97096   0.78664 
