# Supplementary material for: The “cesium effect” magnified: exceptional chemoselectivity in cesium ion mediated nucleophilic reactions
Source: Chem Sci. 2024 Mar 6;15(14):5277–83. doi: 10.1039/d4sc00316k (PMC10988617; doi:10.1039/d4sc00316k)
Supplement: SC-015-D4SC00316K-s002 [file SC-015-D4SC00316K-s002.zip › ASM/6b-Cs/Fragment F1/s4b-cs-c8-EDASP1-si.txt]

s4b-cs-c8-EDASP10
E(UMN15) = -360.889570034

        Charge = 0       Multiplicity = 2
Single point geometry:
 6                    -0.86797   0.74475  -0.66448 
 7                     0.39873   0.79164  -0.6947 
 6                    -1.56949  -0.10531   0.3816 
 8                    -2.75152  -0.53597  -0.04392 
 8                    -1.07348  -0.37661   1.44594 
 6                    -3.58272  -1.23661   0.91044 
 1                    -4.25424  -1.84587   0.30713 
 1                    -2.95135  -1.89075   1.50966 
 6                    -4.33636  -0.24004   1.7559 
 1                    -3.64744   0.37412   2.33799 
 1                    -4.94769   0.41269   1.12873 
 1                    -4.99185  -0.76999   2.44793 
 1                     0.80021   0.20809   0.04897 
