# Supplementary material for: The “cesium effect” magnified: exceptional chemoselectivity in cesium ion mediated nucleophilic reactions
Source: Chem Sci. 2024 Mar 6;15(14):5277–83. doi: 10.1039/d4sc00316k (PMC10988617; doi:10.1039/d4sc00316k)
Supplement: SC-015-D4SC00316K-s002 [file SC-015-D4SC00316K-s002.zip › ASM/6b-Cs/Fragment F1/s4b-cs-c9-EDASP1-si.txt]

s4b-cs-c9-EDASP10
E(UMN15) = -360.889426094

        Charge = 0       Multiplicity = 2
Single point geometry:
 6                    -1.11643   0.91341  -0.69967 
 7                     0.1517    0.88973  -0.74806 
 6                    -1.81359   0.38381   0.54459 
 8                    -3.05639   0.01641   0.30855 
 8                    -1.24717   0.2896    1.60713 
 6                    -3.84146  -0.41654   1.43918 
 1                    -3.45577  -1.37939   1.77715 
 1                    -3.70738   0.30937   2.24229 
 6                    -5.27435  -0.49754   0.98538 
 1                    -5.62299   0.4799    0.64546 
 1                    -5.38623  -1.21473   0.17153 
 1                    -5.90242  -0.81813   1.81686 
 1                     0.53007   0.50312   0.12552 
