# Supplementary material for: The “cesium effect” magnified: exceptional chemoselectivity in cesium ion mediated nucleophilic reactions
Source: Chem Sci. 2024 Mar 6;15(14):5277–83. doi: 10.1039/d4sc00316k (PMC10988617; doi:10.1039/d4sc00316k)
Supplement: SC-015-D4SC00316K-s002 [file SC-015-D4SC00316K-s002.zip › ASM/6b-Cs/Fragment F2/s4b-cs-c1-EDASP2-si.txt]

s4b-cs-c1-EDASP20
E(UMN15) = -767.493585253

        Charge = 0       Multiplicity = 2
Single point geometry:
 6                    -1.83076   1.43663  -1.77256 
 6                    -1.43751   1.29741  -3.04461 
 1                    -1.94093   1.88221  -3.80854 
 6                    -2.95247   2.33036  -1.398 
 6                    -4.07809   2.46     -2.21324 
 6                    -2.90015   3.0498   -0.20174 
 6                    -5.12249   3.29779  -1.84533 
 1                    -4.14687   1.88118  -3.12737 
 6                    -3.94618   3.88476   0.16873 
 1                    -2.02952   2.96492   0.44121 
 6                    -5.06098   4.01172  -0.65279 
 1                    -5.99252   3.38314  -2.48469 
 1                    -3.88864   4.43892   1.09733 
 1                    -5.87921   4.65944  -0.36381 
 6                    -0.51781  -0.04752  -4.95402 
 6                    -0.31301   0.41546  -3.51086 
 1                    -0.27023  -0.48364  -2.89156 
 6                    -1.79148  -0.77946  -5.24674 
 1                    -2.61762  -0.10685  -4.98931 
 1                    -1.85952  -1.60038  -4.52422 
 8                     0.33539   0.1672   -5.79331 
 6                     1.00693   1.16226  -3.47095 
 8                     2.13593   0.46892  -3.35082 
 8                     1.07278   2.35722  -3.64964 
 6                     2.13081  -0.94007  -3.1072 
 1                     1.60619  -1.47434  -3.90023 
 1                     3.17343  -1.24491  -3.10095 
 1                     1.68429  -1.15622  -2.13672 
 6                    -1.89233  -1.26724  -6.67783 
 1                    -2.83346  -1.794    -6.83319 
 1                    -1.84746  -0.43301  -7.37848 
 1                    -1.07473  -1.9483   -6.91644 
