# Supplementary material for: The “cesium effect” magnified: exceptional chemoselectivity in cesium ion mediated nucleophilic reactions
Source: Chem Sci. 2024 Mar 6;15(14):5277–83. doi: 10.1039/d4sc00316k (PMC10988617; doi:10.1039/d4sc00316k)
Supplement: SC-015-D4SC00316K-s002 [file SC-015-D4SC00316K-s002.zip › ASM/6b-Cs/Fragment F2/s4b-cs-c3-EDASP2-si.txt]

s4b-cs-c3-EDASP20
E(UMN15) = -767.494354316

        Charge = 0       Multiplicity = 2
Single point geometry:
 6                    -1.8097    1.44005  -1.65738 
 6                    -1.39472   1.27202  -2.91879 
 1                    -1.85157   1.8754   -3.69638 
 6                    -2.89773   2.3815   -1.30312 
 6                    -3.97636   2.60096  -2.16214 
 6                    -2.86236   3.05649  -0.08074 
 6                    -4.98771   3.48464  -1.81131 
 1                    -4.0357    2.05702  -3.09794 
 6                    -3.8762    3.93747   0.27285 
 1                    -2.03125   2.89782   0.59986 
 6                    -4.94205   4.15522  -0.59286 
 1                    -5.82088   3.64062  -2.48539 
 1                    -3.83227   4.45537   1.22287 
 1                    -5.73567   4.83871  -0.3183 
 6                    -0.49284  -0.17814  -4.78337 
 6                    -0.30399   0.33291  -3.35327 
 1                    -0.3144   -0.5584   -2.7178 
 6                    -1.86467  -0.67355  -5.13888 
 1                    -2.53379   0.19445  -5.12653 
 1                    -2.20747  -1.31184  -4.31742 
 8                     0.44463  -0.20061  -5.55112 
 6                     1.04342   1.02486  -3.24975 
 8                     2.13225   0.30072  -3.01317 
 8                     1.15821   2.22442  -3.37085 
 6                     2.07576  -1.11624  -2.83229 
 1                     1.58218  -1.59851  -3.67485 
 1                     3.1081   -1.4514   -2.78701 
 1                     1.57276  -1.36245  -1.89627 
 6                    -1.91338  -1.38206  -6.47825 
 1                    -2.9272   -1.71952  -6.69266 
 1                    -1.59638  -0.71703  -7.28161 
 1                    -1.25392  -2.25078  -6.48528 
