# Supplementary material for: The “cesium effect” magnified: exceptional chemoselectivity in cesium ion mediated nucleophilic reactions
Source: Chem Sci. 2024 Mar 6;15(14):5277–83. doi: 10.1039/d4sc00316k (PMC10988617; doi:10.1039/d4sc00316k)
Supplement: SC-015-D4SC00316K-s002 [file SC-015-D4SC00316K-s002.zip › ASM/6b-Cs/Fragment F2/s4b-cs-c4-EDASP2-si.txt]

s4b-cs-c4-EDASP20
E(UMN15) = -767.494909377

        Charge = 0       Multiplicity = 2
Single point geometry:
 6                    -1.70386   1.44243  -1.64615 
 6                    -1.24542   1.33799  -2.89942 
 1                    -1.66046   1.99577  -3.65679 
 6                    -2.80408   2.36735  -1.28607 
 6                    -3.85221   2.62037  -2.17368 
 6                    -2.8235    2.9793   -0.03075 
 6                    -4.8866    3.47469  -1.81809 
 1                    -3.86893   2.12362  -3.13726 
 6                    -3.86128   3.83027   0.3281 
 1                    -2.01164   2.80121   0.66776 
 6                    -4.89616   4.08096  -0.56557 
 1                    -5.69483   3.65759  -2.51536 
 1                    -3.85862   4.30216   1.30282 
 1                    -5.70749   4.74193  -0.28756 
 6                    -0.61392  -0.26838  -4.69925 
 6                    -0.20074   0.36968  -3.3708 
 1                    -0.10769  -0.45051  -2.65603 
 6                    -1.98275  -0.89169  -4.73412 
 1                    -2.09178  -1.38903  -5.69784 
 1                    -2.71517  -0.07727  -4.69343 
 8                     0.1431   -0.27485  -5.64515 
 6                     1.13857   1.0672   -3.53316 
 8                     2.24653   0.33762  -3.43696 
 8                     1.22126   2.25056  -3.75393 
 6                     2.20271  -1.05771  -3.1437 
 1                     1.58018  -1.59528  -3.85974 
 1                     3.22579  -1.41356  -3.22972 
 1                     1.84772  -1.22527  -2.12547 
 6                    -2.22587  -1.85478  -3.57371 
 1                    -3.19178  -2.3448   -3.69384 
 1                    -1.45757  -2.62985  -3.53763 
 1                    -2.23691  -1.33245  -2.61353 
