# Supplementary material for: The “cesium effect” magnified: exceptional chemoselectivity in cesium ion mediated nucleophilic reactions
Source: Chem Sci. 2024 Mar 6;15(14):5277–83. doi: 10.1039/d4sc00316k (PMC10988617; doi:10.1039/d4sc00316k)
Supplement: SC-015-D4SC00316K-s002 [file SC-015-D4SC00316K-s002.zip › ASM/6b-Cs/Fragment F2/s4b-cs-c5-EDASP2-si.txt]

s4b-cs-c5-EDASP20
E(UMN15) = -767.495785014

        Charge = 0       Multiplicity = 2
Single point geometry:
 6                    -1.68474   1.52158  -1.62092 
 6                    -1.2476    1.36877  -2.87724 
 1                    -1.66215   2.00963  -3.64906 
 6                    -2.7616    2.47441  -1.26297 
 6                    -3.81032   2.74445  -2.1452 
 6                    -2.75543   3.09457  -0.01153 
 6                    -4.81842   3.6287   -1.78903 
 1                    -3.84778   2.23952  -3.10387 
 6                    -3.76654   3.97783   0.346 
 1                    -1.94577   2.89815   0.68453 
 6                    -4.80007   4.2483   -0.54272 
 1                    -5.62795   3.82615  -2.48074 
 1                    -3.74468   4.45645   1.31709 
 1                    -5.59118   4.93345  -0.26506 
 6                    -0.74973  -0.40929  -4.56806 
 6                    -0.23404   0.36441  -3.34391 
 1                    -0.05734  -0.38022  -2.56327 
 6                    -2.119    -1.01533  -4.44851 
 1                    -2.33272  -1.53309  -5.38324 
 1                    -2.83948  -0.19723  -4.33907 
 8                    -0.05487  -0.52281  -5.55317 
 6                     1.06593   1.05385  -3.73129 
 8                     2.20109   0.36877  -3.62935 
 8                     1.09039   2.19565  -4.11946 
 6                     2.23043  -0.97828  -3.15847 
 1                     1.56223  -1.61695  -3.73617 
 1                     3.2523   -1.32033  -3.29726 
 1                     1.9791   -1.0216   -2.09705 
 6                    -2.22845  -1.95578  -3.25013 
 1                    -3.21536  -2.41759  -3.22726 
 1                    -1.4833   -2.75174  -3.30661 
 1                    -2.09126  -1.41963  -2.30885 
