# Supplementary material for: The “cesium effect” magnified: exceptional chemoselectivity in cesium ion mediated nucleophilic reactions
Source: Chem Sci. 2024 Mar 6;15(14):5277–83. doi: 10.1039/d4sc00316k (PMC10988617; doi:10.1039/d4sc00316k)
Supplement: SC-015-D4SC00316K-s002 [file SC-015-D4SC00316K-s002.zip › ASM/6b-Cs/Fragment F2/s4b-cs-c6-EDASP2-si.txt]

s4b-cs-c6-EDASP20
E(UMN15) = -767.497473397

        Charge = 0       Multiplicity = 2
Single point geometry:
 6                    -1.6424    1.63788  -1.60104 
 6                    -1.21024   1.44054  -2.85195 
 1                    -1.59479   2.07761  -3.64211 
 6                    -2.69599   2.6221   -1.26114 
 6                    -3.73013   2.90974  -2.15588 
 6                    -2.68478   3.25598  -0.0164 
 6                    -4.71425   3.82816  -1.82112 
 1                    -3.77322   2.39371  -3.1085 
 6                    -3.67271   4.17363   0.31968 
 1                    -1.88722   3.04595   0.68937 
 6                    -4.68822   4.46399  -0.58295 
 1                    -5.51146   4.04011  -2.52274 
 1                    -3.64624   4.66359   1.28494 
 1                    -5.46069   5.17651  -0.32224 
 6                    -0.80574  -0.45738  -4.44979 
 6                    -0.25002   0.37251  -3.28372 
 1                    -0.10542  -0.34523  -2.47187 
 6                    -2.23279  -0.90544  -4.31882 
 1                    -2.85486  -0.00243  -4.33701 
 1                    -2.3574   -1.31368  -3.30891 
 8                    -0.09798  -0.74259  -5.38951 
 6                     1.07662   0.98289  -3.70993 
 8                     2.18677   0.26985  -3.54897 
 8                     1.14155   2.09091  -4.18285 
 6                     2.16379  -1.04556  -2.99508 
 1                     1.4765   -1.69142  -3.54065 
 1                     3.17361  -1.43155  -3.10242 
 1                     1.90248  -1.01524  -1.93556 
 6                    -2.65124  -1.8869   -5.39502 
 1                    -3.69219  -2.17956  -5.259 
 1                    -2.54591  -1.44463  -6.38576 
 1                    -2.03479  -2.78619  -5.36554 
