# Supplementary material for: The “cesium effect” magnified: exceptional chemoselectivity in cesium ion mediated nucleophilic reactions
Source: Chem Sci. 2024 Mar 6;15(14):5277–83. doi: 10.1039/d4sc00316k (PMC10988617; doi:10.1039/d4sc00316k)
Supplement: SC-015-D4SC00316K-s002 [file SC-015-D4SC00316K-s002.zip › ASM/6b-Cs/Fragment F2/s4b-cs-c7-EDASP2-si.txt]

s4b-cs-c7-EDASP20
E(UMN15) = -767.495431954

        Charge = 0       Multiplicity = 2
Single point geometry:
 6                    -1.83997   1.88388  -1.6591 
 6                    -1.2232    1.66372  -2.82688 
 1                    -1.59023   2.17448  -3.71195 
 6                    -3.02866   2.75949  -1.53732 
 6                    -3.97312   2.84545  -2.56287 
 6                    -3.21491   3.52715  -0.38359 
 6                    -5.0655    3.6923   -2.44473 
 1                    -3.85988   2.22682  -3.44573 
 6                    -4.31071   4.37327  -0.26461 
 1                    -2.49279   3.47431   0.4276 
 6                    -5.23742   4.45976  -1.29647 
 1                    -5.79315   3.74387  -3.24509 
 1                    -4.44064   4.96275   0.63438 
 1                    -6.09466   5.11463  -1.20417 
 6                    -0.07444   0.06043  -4.38513 
 6                    -0.03796   0.75872  -3.0218 
 1                    -0.05811  -0.03587  -2.27119 
 6                    -1.34256  -0.66998  -4.71867 
 1                    -2.15034   0.07023  -4.74408 
 1                    -1.57639  -1.31579  -3.86514 
 8                     0.89056   0.09225  -5.11658 
 6                     1.25416   1.54985  -2.90817 
 8                     2.3614    0.92797  -2.54161 
 8                     1.29514   2.73625  -3.15701 
 6                     2.37256  -0.4603   -2.20354 
 1                     1.97883  -1.06639  -3.01873 
 1                     3.41536  -0.71762  -2.04188 
 1                     1.81078  -0.63458  -1.28486 
 6                    -1.25969  -1.44445  -6.01877 
 1                    -2.19977  -1.95955  -6.21516 
 1                    -1.05203  -0.7778   -6.85607 
 1                    -0.46238  -2.18755  -5.98022 
