# Supplementary material for: The “cesium effect” magnified: exceptional chemoselectivity in cesium ion mediated nucleophilic reactions
Source: Chem Sci. 2024 Mar 6;15(14):5277–83. doi: 10.1039/d4sc00316k (PMC10988617; doi:10.1039/d4sc00316k)
Supplement: SC-015-D4SC00316K-s002 [file SC-015-D4SC00316K-s002.zip › ASM/6b-Cs/Fragment F2/s4b-cs-c8-EDASP2-si.txt]

s4b-cs-c8-EDASP20
E(UMN15) = -767.501785236

        Charge = 0       Multiplicity = 2
Single point geometry:
 6                    -1.70539   1.50961  -1.62203 
 6                    -1.4351    1.50106  -2.93284 
 1                    -2.0395    2.11793  -3.59055 
 6                    -2.81626   2.29646  -1.03442 
 6                    -3.98664   2.56636  -1.74964 
 6                    -2.70538   2.78081   0.27182 
 6                    -5.01571   3.29833  -1.174 
 1                    -4.09407   2.19996  -2.76498 
 6                    -3.73526   3.51342   0.84904 
 1                    -1.79778   2.60313   0.8399 
 6                    -4.89537   3.77167   0.12958 
 1                    -5.91594   3.49779  -1.7421 
 1                    -3.62777   3.8844    1.86065 
 1                    -5.70031   4.33959   0.57874 
 6                    -0.82916   0.1861   -4.94985 
 6                    -0.34067   0.72344  -3.60071 
 1                    -0.08391  -0.17253  -3.02506 
 6                     0.16129  -0.04041  -6.04825 
 1                     0.98379  -0.62992  -5.63109 
 1                     0.6078    0.93357  -6.28405 
 8                    -2.01012  -0.07762  -5.067 
 6                     0.96703   1.49008  -3.70695 
 8                     0.77974   2.80291  -3.73658 
 8                     2.05      0.962    -3.77822 
 6                     1.96595   3.59996  -3.82472 
 1                     2.50309   3.37635  -4.74571 
 1                     1.6357    4.63423  -3.82089 
 1                     2.61124   3.4044   -2.96939 
 6                    -0.44376  -0.68665  -7.27781 
 1                     0.31718  -0.82301  -8.04578 
 1                    -0.86677  -1.66292  -7.03817 
 1                    -1.2418   -0.06968  -7.69163 
