# Supplementary material for: The “cesium effect” magnified: exceptional chemoselectivity in cesium ion mediated nucleophilic reactions
Source: Chem Sci. 2024 Mar 6;15(14):5277–83. doi: 10.1039/d4sc00316k (PMC10988617; doi:10.1039/d4sc00316k)
Supplement: SC-015-D4SC00316K-s002 [file SC-015-D4SC00316K-s002.zip › ASM/6b-Cs/Fragment F2/s4b-cs-c9-EDASP2-si.txt]

s4b-cs-c9-EDASP20
E(UMN15) = -767.491911940

        Charge = 0       Multiplicity = 2
Single point geometry:
 6                    -1.9289    1.44269  -1.82565 
 6                    -1.57174   1.21396  -3.09528 
 1                    -2.1399    1.69142  -3.89043 
 6                    -3.10002   2.28479  -1.48657 
 6                    -4.26526   2.24421  -2.25444 
 6                    -3.05597   3.1235   -0.37029 
 6                    -5.3575    3.03374  -1.92012 
 1                    -4.32554   1.56679  -3.09851 
 6                    -4.15003   3.9097   -0.03297 
 1                    -2.15523   3.17007   0.23401 
 6                    -5.30419   3.86775  -0.80782 
 1                    -6.25844   2.9863   -2.51938 
 1                    -4.10001   4.55717   0.8336 
 1                    -6.15977   4.47627  -0.5428 
 6                    -0.74285  -0.20149  -4.92176 
 6                    -0.41518   0.35376  -3.52973 
 1                    -0.28198  -0.47488  -2.83573 
 6                    -1.27873  -1.59765  -4.96174 
 1                    -2.10793  -1.63154  -4.244 
 1                    -0.50593  -2.24321  -4.52792 
 8                    -0.61337   0.49908  -5.90445 
 6                     0.84966   1.19439  -3.61504 
 8                     2.02211   0.59495  -3.47716 
 8                     0.81505   2.3795   -3.86139 
 6                     2.12471  -0.79676  -3.17081 
 1                     1.62536  -1.40507  -3.92668 
 1                     3.18667  -1.02488  -3.17919 
 1                     1.71671  -1.00327  -2.18077 
 6                    -1.69474  -2.0546   -6.34407 
 1                    -2.07231  -3.07615  -6.30982 
 1                    -2.47911  -1.41322  -6.74759 
 1                    -0.8511   -2.02414  -7.03435 
