# Supplementary material for: The “cesium effect” magnified: exceptional chemoselectivity in cesium ion mediated nucleophilic reactions
Source: Chem Sci. 2024 Mar 6;15(14):5277–83. doi: 10.1039/d4sc00316k (PMC10988617; doi:10.1039/d4sc00316k)
Supplement: SC-015-D4SC00316K-s002 [file SC-015-D4SC00316K-s002.zip › ASM/6b-Na/Fragment F1/s4b-na-c1-EDASP1-si.txt]

s4b-na-c1-EDASP10
E(UMN15) = -360.888794311

        Charge = 0       Multiplicity = 2
Single point geometry:
 6                    -1.12069   0.67414  -0.58319 
 7                     0.12623   0.43182  -0.57961 
 6                    -1.96392   0.22373   0.59671 
 8                    -3.18314  -0.0937    0.26922 
 8                    -1.50985   0.1424    1.72614 
 6                    -4.11017  -0.42749   1.33213 
 1                    -3.81916  -1.39522   1.74183 
 1                    -4.0091    0.33093   2.10991 
 6                    -5.49016  -0.44069   0.73429 
 1                    -5.73825   0.54036   0.3249 
 1                    -5.56604  -1.18561  -0.05788 
 1                    -6.21581  -0.68545   1.51 
 1                     0.4052   -0.06871   0.27099 
