# Supplementary material for: The “cesium effect” magnified: exceptional chemoselectivity in cesium ion mediated nucleophilic reactions
Source: Chem Sci. 2024 Mar 6;15(14):5277–83. doi: 10.1039/d4sc00316k (PMC10988617; doi:10.1039/d4sc00316k)
Supplement: SC-015-D4SC00316K-s002 [file SC-015-D4SC00316K-s002.zip › ASM/6b-Na/Fragment F1/s4b-na-c2-EDASP1-si.txt]

s4b-na-c2-EDASP10
E(UMN15) = -360.889824372

        Charge = 0       Multiplicity = 2
Single point geometry:
 6                    -1.13069   0.71697  -0.68539 
 7                     0.12989   0.57842  -0.6742 
 6                    -1.95426   0.10336   0.43726 
 8                    -3.22428  -0.02671   0.11579 
 8                    -1.4566   -0.24718   1.48016 
 6                    -4.11924  -0.51482   1.13727 
 1                    -3.90226  -1.57026   1.30778 
 1                    -3.91348   0.03275   2.05791 
 6                    -5.52384  -0.2873    0.64615 
 1                    -5.70073   0.77665   0.4753 
 1                    -5.70472  -0.8282   -0.28335 
 1                    -6.23375  -0.63999   1.39458 
 1                     0.41884   0.04848   0.15777 
