# Supplementary material for: The “cesium effect” magnified: exceptional chemoselectivity in cesium ion mediated nucleophilic reactions
Source: Chem Sci. 2024 Mar 6;15(14):5277–83. doi: 10.1039/d4sc00316k (PMC10988617; doi:10.1039/d4sc00316k)
Supplement: SC-015-D4SC00316K-s002 [file SC-015-D4SC00316K-s002.zip › ASM/6b-Na/Fragment F1/s4b-na-c3-EDASP1-si.txt]

s4b-na-c3-EDASP10
E(UMN15) = -360.888335059

        Charge = 0       Multiplicity = 2
Single point geometry:
 6                    -1.09892   0.87333  -0.5334 
 7                     0.16094   0.93279  -0.37255 
 6                    -1.91316   0.11348   0.51065 
 8                    -3.15964  -0.06601   0.14256 
 8                    -1.41447  -0.27397   1.53981 
 6                    -4.05444  -0.68407   1.09443 
 1                    -3.77995  -1.73582   1.1857 
 1                    -3.90506  -0.2015    2.06092 
 6                    -5.45436  -0.4937    0.57584 
 1                    -5.68226   0.56951   0.47612 
 1                    -5.57989  -0.97377  -0.39509 
 1                    -6.16485  -0.93573   1.2745 
 1                     0.41164   0.41165   0.47982 
