# Supplementary material for: The “cesium effect” magnified: exceptional chemoselectivity in cesium ion mediated nucleophilic reactions
Source: Chem Sci. 2024 Mar 6;15(14):5277–83. doi: 10.1039/d4sc00316k (PMC10988617; doi:10.1039/d4sc00316k)
Supplement: SC-015-D4SC00316K-s002 [file SC-015-D4SC00316K-s002.zip › ASM/6b-Na/Fragment F1/s4b-na-c4-EDASP1-si.txt]

s4b-na-c4-EDASP10
E(UMN15) = -360.889313046

        Charge = 0       Multiplicity = 2
Single point geometry:
 6                    -1.06863   0.68487  -0.5531 
 7                     0.18627   0.51782  -0.45757 
 6                    -1.98317   0.07087   0.49226 
 8                    -3.16757  -0.21212   0.03164 
 8                    -1.61064  -0.16268   1.63005 
 6                    -4.15223  -0.74813   0.95013 
 1                    -3.83052  -1.74849   1.24158 
 1                    -4.16538  -0.10936   1.83413 
 6                    -5.47399  -0.75203   0.23253 
 1                    -5.75736   0.26233  -0.05333 
 1                    -5.42952  -1.37394  -0.66194 
 1                    -6.24196  -1.15248   0.89445 
 1                     0.42158  -0.04433   0.36776 
