# Supplementary material for: The “cesium effect” magnified: exceptional chemoselectivity in cesium ion mediated nucleophilic reactions
Source: Chem Sci. 2024 Mar 6;15(14):5277–83. doi: 10.1039/d4sc00316k (PMC10988617; doi:10.1039/d4sc00316k)
Supplement: SC-015-D4SC00316K-s002 [file SC-015-D4SC00316K-s002.zip › ASM/6b-Na/Fragment F1/s4b-na-c5-EDASP1-si.txt]

s4b-na-c5-EDASP10
E(UMN15) = -360.892936452

        Charge = 0       Multiplicity = 2
Single point geometry:
 6                    -1.1056    0.71908  -0.50182 
 7                     0.12137   0.66873  -0.17163 
 6                    -2.03564  -0.10596   0.37935 
 8                    -3.24706  -0.18738  -0.09543 
 8                    -1.65451  -0.63358   1.40681 
 6                    -4.23994  -0.88884   0.69169 
 1                    -3.97239  -1.9459    0.70561 
 1                    -4.19264  -0.50299   1.71034 
 6                    -5.57395  -0.63577   0.04464 
 1                    -5.79267   0.43349   0.0255 
 1                    -5.58992  -1.01844  -0.97644 
 1                    -6.35467  -1.13897   0.61499 
 1                     0.70494   1.26319  -0.76838 
