# Supplementary material for: The “cesium effect” magnified: exceptional chemoselectivity in cesium ion mediated nucleophilic reactions
Source: Chem Sci. 2024 Mar 6;15(14):5277–83. doi: 10.1039/d4sc00316k (PMC10988617; doi:10.1039/d4sc00316k)
Supplement: SC-015-D4SC00316K-s002 [file SC-015-D4SC00316K-s002.zip › ASM/6b-Na/Fragment F1/s4b-na-c6-EDASP1-si.txt]

s4b-na-c6-EDASP10
E(UMN15) = -360.893116115

        Charge = 0       Multiplicity = 2
Single point geometry:
 6                    -1.10514   0.78594  -0.48801 
 7                     0.11555   0.71825  -0.13941 
 6                    -2.06556  -0.00636   0.38786 
 8                    -3.24778  -0.13224  -0.14814 
 8                    -1.73069  -0.47824   1.45771 
 6                    -4.27611  -0.80056   0.62328 
 1                    -4.0234   -1.86027   0.67124 
 1                    -4.25665  -0.39031   1.63306 
 6                    -5.58615  -0.54619  -0.07064 
 1                    -5.79273   0.52461  -0.11639 
 1                    -5.57567  -0.94831  -1.08408 
 1                    -6.38935  -1.03009   0.48505 
 1                     0.71931   1.28447  -0.74371 
