# Supplementary material for: The “cesium effect” magnified: exceptional chemoselectivity in cesium ion mediated nucleophilic reactions
Source: Chem Sci. 2024 Mar 6;15(14):5277–83. doi: 10.1039/d4sc00316k (PMC10988617; doi:10.1039/d4sc00316k)
Supplement: SC-015-D4SC00316K-s002 [file SC-015-D4SC00316K-s002.zip › ASM/6b-Na/Fragment F1/s4b-na-c7-EDASP1-si.txt]

s4b-na-c7-EDASP10
E(UMN15) = -360.888523613

        Charge = 0       Multiplicity = 2
Single point geometry:
 6                    -1.34954   1.66457  -0.30504 
 7                    -0.24322   2.09724   0.14338 
 6                    -2.22586   0.68198   0.44861 
 8                    -1.8087    0.48914   1.68356 
 8                    -3.17435   0.14367  -0.06678 
 6                    -2.55974  -0.45919   2.47779 
 1                    -3.5931   -0.11407   2.52403 
 1                    -2.54027  -1.4204    1.96306 
 6                    -1.91852  -0.52617   3.83673 
 1                    -0.8843   -0.86382   3.76298 
 1                    -1.93949   0.44848   4.32492 
 1                    -2.46722  -1.23389   4.45834 
 1                    -0.02364   1.70721   1.06539 
