# Supplementary material for: The “cesium effect” magnified: exceptional chemoselectivity in cesium ion mediated nucleophilic reactions
Source: Chem Sci. 2024 Mar 6;15(14):5277–83. doi: 10.1039/d4sc00316k (PMC10988617; doi:10.1039/d4sc00316k)
Supplement: SC-015-D4SC00316K-s002 [file SC-015-D4SC00316K-s002.zip › ASM/6b-Na/Fragment F1/s4b-na-c8-EDASP1-si.txt]

s4b-na-c8-EDASP10
E(UMN15) = -360.889144186

        Charge = 0       Multiplicity = 2
Single point geometry:
 6                    -0.837     0.57854  -0.43327 
 7                     0.39335   0.48754  -0.15355 
 6                    -1.81497  -0.43568   0.13839 
 8                    -2.92362  -0.55868  -0.60054 
 8                    -1.58623  -1.07233   1.13117 
 6                    -3.99021  -1.37877  -0.04134 
 1                    -4.56355  -1.72595  -0.89937 
 1                    -3.53871  -2.23721   0.45087 
 6                    -4.81828  -0.541     0.89941 
 1                    -4.2182   -0.19892   1.7441 
 1                    -5.23093   0.32876   0.38242 
 1                    -5.6453   -1.13775   1.28499 
 1                     0.56734  -0.32078   0.4563 
