# Supplementary material for: The “cesium effect” magnified: exceptional chemoselectivity in cesium ion mediated nucleophilic reactions
Source: Chem Sci. 2024 Mar 6;15(14):5277–83. doi: 10.1039/d4sc00316k (PMC10988617; doi:10.1039/d4sc00316k)
Supplement: SC-015-D4SC00316K-s002 [file SC-015-D4SC00316K-s002.zip › ASM/6b-Na/Fragment F2/s4b-na-c1-EDASP2-si.txt]

s4b-na-c1-EDASP20
E(UMN15) = -767.494141740

        Charge = 0       Multiplicity = 2
Single point geometry:
 6                    -1.79203   1.38502  -1.69704 
 6                    -1.3796    1.24674  -2.96422 
 1                    -1.86072   1.86166  -3.71857 
 6                    -2.90353   2.30075  -1.34305 
 6                    -4.03217   2.41154  -2.15662 
 6                    -2.84224   3.05458  -0.16871 
 6                    -5.07291   3.26124  -1.80626 
 1                    -4.10257   1.80987  -3.05587 
 6                    -3.88644   3.89932   0.1864 
 1                    -1.96009   2.99799   0.46218 
 6                    -5.00571   4.00435  -0.63186 
 1                    -5.94436   3.33399  -2.4451 
 1                    -3.82167   4.48302   1.09634 
 1                    -5.8211    4.66155  -0.35685 
 6                    -0.51116  -0.14475  -4.87552 
 6                    -0.28156   0.34281  -3.44362 
 1                    -0.25567  -0.55902  -2.82474 
 6                    -1.89074  -0.6472   -5.19625 
 1                    -2.56526   0.21578  -5.15824 
 1                    -2.20586  -1.29577  -4.37179 
 8                     0.39818  -0.15118  -5.67633 
 6                     1.05782   1.06586  -3.37182 
 8                     2.16588   0.34949  -3.21741 
 8                     1.13421   2.2655   -3.48128 
 6                     2.13066  -1.06498  -3.04751 
 1                     1.6115   -1.55029  -3.87388 
 1                     3.16725  -1.39122  -3.04251 
 1                     1.66627  -1.32595  -2.09541 
 6                    -1.97316  -1.34329  -6.54054 
 1                    -2.98993  -1.68749  -6.72935 
 1                    -1.68498  -0.66772  -7.34592 
 1                    -1.30659  -2.20593  -6.57562 
