# Supplementary material for: The “cesium effect” magnified: exceptional chemoselectivity in cesium ion mediated nucleophilic reactions
Source: Chem Sci. 2024 Mar 6;15(14):5277–83. doi: 10.1039/d4sc00316k (PMC10988617; doi:10.1039/d4sc00316k)
Supplement: SC-015-D4SC00316K-s002 [file SC-015-D4SC00316K-s002.zip › ASM/6b-Na/Fragment F2/s4b-na-c2-EDASP2-si.txt]

s4b-na-c2-EDASP20
E(UMN15) = -767.489609911

        Charge = 0       Multiplicity = 2
Single point geometry:
 6                    -1.81084   1.46266  -1.77516 
 6                    -1.42454   1.31741  -3.04749 
 1                    -1.89501   1.94039  -3.80256 
 6                    -2.87148   2.42118  -1.38675 
 6                    -3.97843   2.65202  -2.20531 
 6                    -2.77534   3.10298  -0.17138 
 6                    -4.9616    3.55388  -1.82085 
 1                    -4.08252   2.10248  -3.13389 
 6                    -3.76023   4.00255   0.21454 
 1                    -1.91806   2.93758   0.47389 
 6                    -4.85653   4.231    -0.60993 
 1                    -5.81916   3.71856  -2.46147 
 1                    -3.66966   4.52657   1.1578 
 1                    -5.62795   4.92834  -0.30824 
 6                    -0.68124   0.04171  -5.00917 
 6                    -0.36635   0.36053  -3.54099 
 1                    -0.37336  -0.55894  -2.95902 
 6                    -1.2049   -1.3215   -5.30345 
 1                    -2.05066  -1.47697  -4.62211 
 1                    -0.44002  -2.0284   -4.95993 
 8                    -0.54514   0.90531  -5.85759 
 6                     0.99685   1.03491  -3.49459 
 8                     2.07096   0.33121  -3.22334 
 8                     1.1171    2.21377  -3.77956 
 6                     2.01514  -1.06905  -2.92866 
 1                     1.50694  -1.61215  -3.72526 
 1                     3.04842  -1.39759  -2.87088 
 1                     1.5224   -1.2363   -1.97181 
 6                    -1.58112  -1.53706  -6.75397 
 1                    -1.95894  -2.54827  -6.90017 
 1                    -2.3546   -0.83411  -7.06469 
 1                    -0.7185   -1.39577  -7.40566 
