# Supplementary material for: The “cesium effect” magnified: exceptional chemoselectivity in cesium ion mediated nucleophilic reactions
Source: Chem Sci. 2024 Mar 6;15(14):5277–83. doi: 10.1039/d4sc00316k (PMC10988617; doi:10.1039/d4sc00316k)
Supplement: SC-015-D4SC00316K-s002 [file SC-015-D4SC00316K-s002.zip › ASM/6b-Na/Fragment F2/s4b-na-c3-EDASP2-si.txt]

s4b-na-c3-EDASP20
E(UMN15) = -767.492953378

        Charge = 0       Multiplicity = 2
Single point geometry:
 6                    -1.80755   1.52325  -1.66589 
 6                    -1.45908   1.27185  -2.93244 
 1                    -1.96138   1.81245  -3.72742 
 6                    -2.89586   2.45994  -1.30159 
 6                    -4.00671   2.63728  -2.12935 
 6                    -2.83294   3.16254  -0.09603 
 6                    -5.02272   3.5087   -1.76457 
 1                    -4.08591   2.07087  -3.04999 
 6                    -3.85304   4.03108   0.27136 
 1                    -1.97669   3.03867   0.55983 
 6                    -4.95034   4.20749  -0.56282 
 1                    -5.88072   3.6333   -2.4134 
 1                    -3.78859   4.57073   1.20791 
 1                    -5.74841   4.88114  -0.2772 
 6                    -0.49835  -0.196    -4.7811 
 6                    -0.3735    0.31064  -3.3419 
 1                    -0.42109  -0.58305  -2.71054 
 6                    -1.84376  -0.70737  -5.20114 
 1                    -2.53673   0.14075  -5.17605 
 1                    -2.19403  -1.38738  -4.41696 
 8                     0.47819  -0.20013  -5.49843 
 6                     0.97583   0.97298  -3.17604 
 8                     2.03297   0.24867  -2.82579 
 8                     1.1269    2.17418  -3.27716 
 6                     1.96361  -1.17294  -2.64357 
 1                     1.54112  -1.6533   -3.52433 
 1                     2.98953  -1.50309  -2.51185 
 1                     1.38382  -1.41278  -1.75163 
 6                    -1.82879  -1.36325  -6.56787 
 1                    -2.8265   -1.71392  -6.83056 
 1                    -1.50027  -0.65957  -7.33281 
 1                    -1.14915  -2.21591  -6.58539 
