# Supplementary material for: The “cesium effect” magnified: exceptional chemoselectivity in cesium ion mediated nucleophilic reactions
Source: Chem Sci. 2024 Mar 6;15(14):5277–83. doi: 10.1039/d4sc00316k (PMC10988617; doi:10.1039/d4sc00316k)
Supplement: SC-015-D4SC00316K-s002 [file SC-015-D4SC00316K-s002.zip › ASM/6b-Na/Fragment F2/s4b-na-c4-EDASP2-si.txt]

s4b-na-c4-EDASP20
E(UMN15) = -767.494801313

        Charge = 0       Multiplicity = 2
Single point geometry:
 6                    -1.68742   1.45445  -1.66002 
 6                    -1.24919   1.32754  -2.91826 
 1                    -1.68449   1.96724  -3.67969 
 6                    -2.79089   2.37586  -1.3013 
 6                    -3.87308   2.57078  -2.16215 
 6                    -2.77672   3.04287  -0.07422 
 6                    -4.91084   3.42148  -1.80767 
 1                    -3.91169   2.03204  -3.10243 
 6                    -3.81834   3.89004   0.28345 
 1                    -1.93381   2.91721   0.59845 
 6                    -4.88849   4.08164  -0.58276 
 1                    -5.74539   3.56027  -2.48375 
 1                    -3.78955   4.40735   1.23439 
 1                    -5.70195   4.74026  -0.30543 
 6                    -0.60281  -0.26756  -4.72363 
 6                    -0.20121   0.36215  -3.38793 
 1                    -0.11246  -0.46166  -2.67592 
 6                    -1.98439  -0.85995  -4.78702 
 1                    -2.08567  -1.35194  -5.75428 
 1                    -2.69921  -0.02953  -4.75842 
 8                     0.17219  -0.29067  -5.65459 
 6                     1.13874   1.06374  -3.53499 
 8                     2.2482    0.33807  -3.43414 
 8                     1.2179    2.24842  -3.74978 
 6                     2.2084   -1.05951  -3.1522 
 1                     1.59181  -1.59333  -3.87593 
 1                     3.23336  -1.41056  -3.23555 
 1                     1.84928  -1.23667  -2.1372 
 6                    -2.2711   -1.82156  -3.63552 
 1                    -3.24854  -2.2837   -3.77177 
 1                    -1.52521  -2.61785  -3.59346 
 1                    -2.27994  -1.30439  -2.67241 
