# Supplementary material for: The “cesium effect” magnified: exceptional chemoselectivity in cesium ion mediated nucleophilic reactions
Source: Chem Sci. 2024 Mar 6;15(14):5277–83. doi: 10.1039/d4sc00316k (PMC10988617; doi:10.1039/d4sc00316k)
Supplement: SC-015-D4SC00316K-s002 [file SC-015-D4SC00316K-s002.zip › ASM/6b-Na/Fragment F2/s4b-na-c5-EDASP2-si.txt]

s4b-na-c5-EDASP20
E(UMN15) = -767.495908404

        Charge = 0       Multiplicity = 2
Single point geometry:
 6                    -1.68034   1.50353  -1.62451 
 6                    -1.22159   1.36211  -2.87476 
 1                    -1.63213   2.00338  -3.64827 
 6                    -2.77213   2.44151  -1.2736 
 6                    -3.8107    2.70431  -2.16951 
 6                    -2.79091   3.0516   -0.01754 
 6                    -4.8357    3.57197  -1.82069 
 1                    -3.82726   2.20707  -3.13272 
 6                    -3.81944   3.91695   0.33277 
 1                    -1.98892   2.85985   0.68875 
 6                    -4.84403   4.18019  -0.5688 
 1                    -5.63753   3.76461  -2.52255 
 1                    -3.81816   4.38769   1.30788 
 1                    -5.64836   4.85208  -0.29691 
 6                    -0.69209  -0.40975  -4.56343 
 6                    -0.19491   0.36826  -3.3333 
 1                    -0.01617  -0.37715  -2.55422 
 6                    -2.06284  -1.01612  -4.4633 
 1                    -2.26429  -1.53132  -5.40211 
 1                    -2.78464  -0.19811  -4.36174 
 8                     0.019    -0.52528  -5.53617 
 6                     1.10078   1.07353  -3.70691 
 8                     2.24321   0.4053   -3.58419 
 8                     1.11328   2.21379  -4.09958 
 6                     2.28389  -0.94203  -3.1148 
 1                     1.63847  -1.58992  -3.70787 
 1                     3.31379  -1.26758  -3.23163 
 1                     2.01062  -0.99118  -2.05905 
 6                    -2.1907   -1.9613   -3.27036 
 1                    -3.1803   -2.4173   -3.26049 
 1                    -1.44924  -2.76082  -3.32182 
 1                    -2.06095  -1.43122  -2.32435 
