# Supplementary material for: The “cesium effect” magnified: exceptional chemoselectivity in cesium ion mediated nucleophilic reactions
Source: Chem Sci. 2024 Mar 6;15(14):5277–83. doi: 10.1039/d4sc00316k (PMC10988617; doi:10.1039/d4sc00316k)
Supplement: SC-015-D4SC00316K-s002 [file SC-015-D4SC00316K-s002.zip › ASM/6b-Na/Fragment F2/s4b-na-c6-EDASP2-si.txt]

s4b-na-c6-EDASP20
E(UMN15) = -767.497422311

        Charge = 0       Multiplicity = 2
Single point geometry:
 6                    -1.65388   1.56553  -1.62643 
 6                    -1.19651   1.39049  -2.87231 
 1                    -1.5835    2.02918  -3.65984 
 6                    -2.72391   2.5324   -1.28812 
 6                    -3.7482    2.81944  -2.19334 
 6                    -2.73798   3.14617  -0.03354 
 6                    -4.75237   3.71521  -1.85593 
 1                    -3.76989   2.32013  -3.15537 
 6                    -3.74629   4.03966   0.3054 
 1                    -1.9461    2.93866   0.67965 
 6                    -4.75529   4.32748  -0.60584 
 1                    -5.54274   3.92712  -2.56516 
 1                    -3.74074   4.51327   1.27908 
 1                    -5.5436    5.02161  -0.34312 
 6                    -0.71173  -0.48455  -4.482 
 6                    -0.19899   0.35805  -3.30421 
 1                    -0.03128  -0.36386  -2.50121 
 6                    -2.13351  -0.95581  -4.38622 
 1                    -2.76989  -0.0633   -4.41843 
 1                    -2.27457  -1.36759  -3.37994 
 8                     0.02758  -0.76352  -5.39848 
 6                     1.10437   1.02616  -3.71921 
 8                     2.24612   0.37431  -3.52776 
 8                     1.11848   2.12711  -4.21204 
 6                     2.28072  -0.92987  -2.94775 
 1                     1.65746  -1.62629  -3.50842 
 1                     3.31584  -1.25432  -3.00539 
 1                     1.97302  -0.89519  -1.90074 
 6                    -2.51018  -1.94317  -5.47231 
 1                    -3.54893  -2.25336  -5.36063 
 1                    -2.38966  -1.49799  -6.45999 
 1                    -1.87969  -2.83201  -5.42914 
