# Supplementary material for: The “cesium effect” magnified: exceptional chemoselectivity in cesium ion mediated nucleophilic reactions
Source: Chem Sci. 2024 Mar 6;15(14):5277–83. doi: 10.1039/d4sc00316k (PMC10988617; doi:10.1039/d4sc00316k)
Supplement: SC-015-D4SC00316K-s002 [file SC-015-D4SC00316K-s002.zip › ASM/6b-Na/Fragment F2/s4b-na-c7-EDASP2-si.txt]

s4b-na-c7-EDASP20
E(UMN15) = -767.495195797

        Charge = 0       Multiplicity = 2
Single point geometry:
 6                    -1.84625   2.13261  -1.62847 
 6                    -1.1741    1.81991  -2.74258 
 1                    -1.4923    2.2578   -3.68471 
 6                    -3.06077   2.97818  -1.61174 
 6                    -3.92849   3.01011  -2.70708 
 6                    -3.36197   3.75149  -0.48745 
 6                    -5.0566    3.81566  -2.68519 
 1                    -3.7288    2.38292  -3.56759 
 6                    -4.49515   4.55529  -0.4657 
 1                    -2.70316   3.73719   0.37474 
 6                    -5.34281   4.59202  -1.56552 
 1                    -5.72374   3.82742  -3.53803 
 1                    -4.71495   5.15124   0.41115 
 1                    -6.22889   5.21402  -1.54872 
 6                    -0.1265    0.13099  -4.18778 
 6                    -0.03761   0.83032  -2.81976 
 1                    -0.14226   0.0705   -2.03942 
 6                    -1.2151   -0.88833  -4.32475 
 1                    -2.14109  -0.43458  -3.953 
 1                    -0.98014  -1.68373  -3.60659 
 8                     0.63587   0.43786  -5.07561 
 6                     1.32185   1.48732  -2.69855 
 8                     2.38009   0.72055  -2.54901 
 8                     1.46886   2.69519  -2.73707 
 6                     2.27989  -0.69834  -2.38008 
 1                     1.79695  -1.16844  -3.23596 
 1                     3.30184  -1.05817  -2.31128 
 1                     1.74923  -0.93492  -1.45803 
 6                    -1.36437  -1.42451  -5.73366 
 1                    -2.16234  -2.1653   -5.77596 
 1                    -1.60405  -0.62191  -6.43201 
 1                    -0.44066  -1.89509  -6.07128 
