# Supplementary material for: The “cesium effect” magnified: exceptional chemoselectivity in cesium ion mediated nucleophilic reactions
Source: Chem Sci. 2024 Mar 6;15(14):5277–83. doi: 10.1039/d4sc00316k (PMC10988617; doi:10.1039/d4sc00316k)
Supplement: SC-015-D4SC00316K-s002 [file SC-015-D4SC00316K-s002.zip › ASM/6b-Na/Fragment F2/s4b-na-c8-EDASP2-si.txt]

s4b-na-c8-EDASP20
E(UMN15) = -767.502085372

        Charge = 0       Multiplicity = 2
Single point geometry:
 6                    -1.38779   1.67862  -1.27384 
 6                    -0.94568   1.91847  -2.51507 
 1                    -1.37166   2.75161  -3.06717 
 6                    -2.49212   2.45362  -0.65016 
 6                    -3.48141   3.07529  -1.4217 
 6                    -2.58443   2.53338   0.74225 
 6                    -4.5319    3.75242  -0.81761 
 1                    -3.42654   3.0572   -2.50723 
 6                    -3.63334   3.21492   1.3461 
 1                    -1.82004   2.07875   1.36335 
 6                    -4.61301   3.82124   0.56958 
 1                    -5.2871    4.22651  -1.43149 
 1                    -3.68274   3.27149   2.42605 
 1                    -5.43377   4.3467    1.04059 
 6                    -0.67467   0.25144  -4.3381 
 6                     0.04442   1.09599  -3.27793 
 1                     0.55571   0.37387  -2.63714 
 6                     0.13857  -0.28711  -5.46933 
 1                     1.05074  -0.71506  -5.0405 
 1                     0.47753   0.57772  -6.0542 
 8                    -1.86098   0.00575  -4.20801 
 6                     1.13627   1.93761  -3.91704 
 8                     0.62727   2.9669   -4.58404 
 8                     2.3133    1.68817  -3.85049 
 6                     1.57461   3.8092   -5.25343 
 1                     2.12547   3.23447  -5.99711 
 1                     0.99593   4.59284  -5.73243 
 1                     2.27057   4.23607  -4.53301 
 6                    -0.61133  -1.27711  -6.33764 
 1                     0.03188  -1.63335  -7.1414 
 1                    -0.9388   -2.1379   -5.75381 
 1                    -1.49318  -0.8164   -6.78286 
