# Supplementary material for: The “cesium effect” magnified: exceptional chemoselectivity in cesium ion mediated nucleophilic reactions
Source: Chem Sci. 2024 Mar 6;15(14):5277–83. doi: 10.1039/d4sc00316k (PMC10988617; doi:10.1039/d4sc00316k)
Supplement: SC-015-D4SC00316K-s002 [file SC-015-D4SC00316K-s002.zip › ASM/6b/Fragment F1/s4b-nu1-c1-EDASP1-si.txt]

s4b-nu1-c1-EDASP10
E(UMN15) = -360.890008263

        Charge = 0       Multiplicity = 2
Single point geometry:
 6                    -1.0789    0.61844  -0.41833 
 7                     0.11344   0.34868  -0.08501 
 6                    -2.22401  -0.05167   0.33195 
 8                    -3.383     0.10365  -0.27599 
 8                    -2.05     -0.68231   1.34747 
 6                    -4.53516  -0.51254   0.33301 
 1                    -4.34856  -1.58453   0.41395 
 1                    -4.6473   -0.10639   1.3393 
 6                    -5.72043  -0.20302  -0.54177 
 1                    -5.86598   0.87518  -0.62505 
 1                    -5.58213  -0.61765  -1.54185 
 1                    -6.61968  -0.64147  -0.10864 
 1                     0.10888  -0.31896   0.69693 
