# Supplementary material for: The “cesium effect” magnified: exceptional chemoselectivity in cesium ion mediated nucleophilic reactions
Source: Chem Sci. 2024 Mar 6;15(14):5277–83. doi: 10.1039/d4sc00316k (PMC10988617; doi:10.1039/d4sc00316k)
Supplement: SC-015-D4SC00316K-s002 [file SC-015-D4SC00316K-s002.zip › ASM/6b/Fragment F1/s4b-nu1-c10-EDASP1-si.txt]

s4b-nu1-c10-EDASP10
E(UMN15) = -360.889289512

        Charge = 0       Multiplicity = 2
Single point geometry:
 6                    -1.60804   0.53609  -0.44278 
 7                    -1.80056  -0.69662  -0.67659 
 6                    -1.29355   0.97083   0.9822 
 8                    -0.74078   2.16554   1.03775 
 8                    -1.51106   0.26075   1.93549 
 6                    -0.49097   2.71753   2.34549 
 1                    -1.38894   2.58038   2.9496 
 1                     0.32329   2.15656   2.80666 
 6                    -0.15333   4.17288   2.15908 
 1                     0.73625   4.29023   1.53937 
 1                    -0.98452   4.69915   1.68502 
 1                     0.03796   4.63141   3.12962 
 1                    -1.70838  -1.2348    0.19405 
