# Supplementary material for: The “cesium effect” magnified: exceptional chemoselectivity in cesium ion mediated nucleophilic reactions
Source: Chem Sci. 2024 Mar 6;15(14):5277–83. doi: 10.1039/d4sc00316k (PMC10988617; doi:10.1039/d4sc00316k)
Supplement: SC-015-D4SC00316K-s002 [file SC-015-D4SC00316K-s002.zip › ASM/6b/Fragment F1/s4b-nu1-c11-EDASP1-si.txt]

s4b-nu1-c11-EDASP10
E(UMN15) = -360.889559600

        Charge = 0       Multiplicity = 2
Single point geometry:
 6                    -1.39444   0.57172  -0.54431 
 7                    -1.39849  -0.66321  -0.83609 
 6                    -1.21215   0.98505   0.90894 
 8                    -0.84337   2.24394   1.03366 
 8                    -1.36675   0.2118    1.82439 
 6                    -0.72804   2.76946   2.37072 
 1                    -1.61824   2.47687   2.92927 
 1                     0.14182   2.31362   2.8462 
 6                    -0.60147   4.26515   2.25321 
 1                     0.28503   4.53739   1.67945 
 1                    -1.4817    4.68457   1.76129 
 1                    -0.51813   4.70445   3.24759 
 1                    -1.27058  -1.22717   0.01316 
