# Supplementary material for: The “cesium effect” magnified: exceptional chemoselectivity in cesium ion mediated nucleophilic reactions
Source: Chem Sci. 2024 Mar 6;15(14):5277–83. doi: 10.1039/d4sc00316k (PMC10988617; doi:10.1039/d4sc00316k)
Supplement: SC-015-D4SC00316K-s002 [file SC-015-D4SC00316K-s002.zip › ASM/6b/Fragment F1/s4b-nu1-c12-EDASP1-si.txt]

s4b-nu1-c12-EDASP10
E(UMN15) = -360.889568132

        Charge = 0       Multiplicity = 2
Single point geometry:
 6                    -1.42448   0.5042   -0.54157 
 7                    -1.47712  -0.73745  -0.79866 
 6                    -1.23845   0.95079   0.90136 
 8                    -0.81274   2.19424   0.99393 
 8                    -1.4385    0.21216   1.83632 
 6                    -0.68233   2.75212   2.31649 
 1                    -1.59095   2.5213    2.87433 
 1                     0.15934   2.26705   2.81321 
 6                    -0.47872   4.23536   2.1571 
 1                     0.42406   4.44504   1.58243 
 1                    -1.33339   4.68486   1.64699 
 1                    -0.37889   4.69859   3.13903 
 1                    -1.38211  -1.28021   0.06867 
