# Supplementary material for: The “cesium effect” magnified: exceptional chemoselectivity in cesium ion mediated nucleophilic reactions
Source: Chem Sci. 2024 Mar 6;15(14):5277–83. doi: 10.1039/d4sc00316k (PMC10988617; doi:10.1039/d4sc00316k)
Supplement: SC-015-D4SC00316K-s002 [file SC-015-D4SC00316K-s002.zip › ASM/6b/Fragment F1/s4b-nu1-c2-EDASP1-si.txt]

s4b-nu1-c2-EDASP10
E(UMN15) = -360.890104534

        Charge = 0       Multiplicity = 2
Single point geometry:
 6                    -1.07198   0.65901  -0.43057 
 7                     0.12233   0.41845  -0.08375 
 6                    -2.20892  -0.04636   0.29826 
 8                    -3.37106   0.11392  -0.30288 
 8                    -2.02747  -0.70357   1.29553 
 6                    -4.51067  -0.5457    0.28352 
 1                    -4.29609  -1.61398   0.34191 
 1                    -4.64032  -0.1656    1.29785 
 6                    -5.69836  -0.24918  -0.59244 
 1                    -5.87117   0.82625  -0.65604 
 1                    -5.5443   -0.6412   -1.59933 
 1                    -6.58841  -0.7187   -0.17301 
 1                     0.12531  -0.25901   0.68989 
