# Supplementary material for: The “cesium effect” magnified: exceptional chemoselectivity in cesium ion mediated nucleophilic reactions
Source: Chem Sci. 2024 Mar 6;15(14):5277–83. doi: 10.1039/d4sc00316k (PMC10988617; doi:10.1039/d4sc00316k)
Supplement: SC-015-D4SC00316K-s002 [file SC-015-D4SC00316K-s002.zip › ASM/6b/Fragment F1/s4b-nu1-c3-EDASP1-si.txt]

s4b-nu1-c3-EDASP10
E(UMN15) = -360.888134008

        Charge = 0       Multiplicity = 2
Single point geometry:
 6                    -1.3091    0.55698  -0.46138 
 7                    -0.15206   0.21649  -0.07163 
 6                    -2.57654  -0.0528    0.11716 
 8                    -2.34563  -0.72521   1.23204 
 8                    -3.65704   0.05013  -0.4123 
 6                    -3.48175  -1.38166   1.83232 
 1                    -4.23885  -0.62523   2.04305 
 1                    -3.89309  -2.08379   1.10578 
 6                    -3.00494  -2.07164   3.08184 
 1                    -2.24243  -2.81547   2.84838 
 1                    -2.59114  -1.35201   3.78892 
 1                    -3.84513  -2.57775   3.55789 
 1                    -0.21027  -0.48718   0.67152 
