# Supplementary material for: The “cesium effect” magnified: exceptional chemoselectivity in cesium ion mediated nucleophilic reactions
Source: Chem Sci. 2024 Mar 6;15(14):5277–83. doi: 10.1039/d4sc00316k (PMC10988617; doi:10.1039/d4sc00316k)
Supplement: SC-015-D4SC00316K-s002 [file SC-015-D4SC00316K-s002.zip › ASM/6b/Fragment F1/s4b-nu1-c4-EDASP1-si.txt]

s4b-nu1-c4-EDASP10
E(UMN15) = -360.888655268

        Charge = 0       Multiplicity = 2
Single point geometry:
 6                    -1.23467   0.87346  -0.3514 
 7                    -0.2322    0.81317   0.41816 
 6                    -2.42316  -0.06641  -0.25375 
 8                    -2.32578  -0.90509   0.7605 
 8                    -3.33245  -0.046    -1.0501 
 6                    -3.35467  -1.91091   0.85862 
 1                    -4.31731  -1.40845   0.96181 
 1                    -3.36066  -2.47702  -0.07511 
 6                    -3.03652  -2.7787    2.04617 
 1                    -2.06762  -3.26363   1.92338 
 1                    -3.02371  -2.19057   2.96445 
 1                    -3.79903  -3.55198   2.14346 
 1                    -0.34834   0.0645    1.10944 
