# Supplementary material for: The “cesium effect” magnified: exceptional chemoselectivity in cesium ion mediated nucleophilic reactions
Source: Chem Sci. 2024 Mar 6;15(14):5277–83. doi: 10.1039/d4sc00316k (PMC10988617; doi:10.1039/d4sc00316k)
Supplement: SC-015-D4SC00316K-s002 [file SC-015-D4SC00316K-s002.zip › ASM/6b/Fragment F1/s4b-nu1-c5-EDASP1-si.txt]

s4b-nu1-c5-EDASP10
E(UMN15) = -360.890758953

        Charge = 0       Multiplicity = 2
Single point geometry:
 6                    -1.05622   0.78975  -0.27802 
 7                     0.00381   0.72193   0.40858 
 6                    -2.19121  -0.18843  -0.01393 
 8                    -3.15117  -0.08424  -0.91509 
 8                    -2.17954  -0.96961   0.90565 
 6                    -4.26461  -0.99021  -0.79274 
 1                    -3.88785  -2.00819  -0.91243 
 1                    -4.67868  -0.89384   0.21177 
 6                    -5.26346  -0.61805  -1.85593 
 1                    -5.61889   0.40288  -1.70898 
 1                    -4.81961  -0.69533  -2.85023 
 1                    -6.11874  -1.29251  -1.80726 
 1                    -0.07942  -0.03952   1.09494 
