# Supplementary material for: The “cesium effect” magnified: exceptional chemoselectivity in cesium ion mediated nucleophilic reactions
Source: Chem Sci. 2024 Mar 6;15(14):5277–83. doi: 10.1039/d4sc00316k (PMC10988617; doi:10.1039/d4sc00316k)
Supplement: SC-015-D4SC00316K-s002 [file SC-015-D4SC00316K-s002.zip › ASM/6b/Fragment F1/s4b-nu1-c6-EDASP1-si.txt]

s4b-nu1-c6-EDASP10
E(UMN15) = -360.889875316

        Charge = 0       Multiplicity = 2
Single point geometry:
 6                    -1.33914   0.30387  -0.59341 
 7                    -0.25421  -0.21019  -0.18967 
 6                    -2.65483  -0.36938  -0.22484 
 8                    -3.70602   0.26645  -0.6952 
 8                    -2.69233  -1.37954   0.43842 
 6                    -5.00407  -0.25579  -0.36092 
 1                    -5.12943  -1.21501  -0.86613 
 1                    -5.04031  -0.42734   0.71581 
 6                    -6.01872   0.76421  -0.80645 
 1                    -5.84657   1.71785  -0.30276 
 1                    -5.96145   0.92282  -1.88394 
 1                    -7.02272   0.41788  -0.55987 
 1                    -0.46241  -1.05993   0.35045 
