# Supplementary material for: The “cesium effect” magnified: exceptional chemoselectivity in cesium ion mediated nucleophilic reactions
Source: Chem Sci. 2024 Mar 6;15(14):5277–83. doi: 10.1039/d4sc00316k (PMC10988617; doi:10.1039/d4sc00316k)
Supplement: SC-015-D4SC00316K-s002 [file SC-015-D4SC00316K-s002.zip › ASM/6b/Fragment F1/s4b-nu1-c7-EDASP1-si.txt]

s4b-nu1-c7-EDASP10
E(UMN15) = -360.889273656

        Charge = 0       Multiplicity = 2
Single point geometry:
 6                    -1.1372    0.84759  -0.58289 
 7                     0.10774   0.60469  -0.62247 
 6                    -1.90412   0.52479   0.69206 
 8                    -3.20806   0.49432   0.50753 
 8                    -1.34481   0.29707   1.73896 
 6                    -4.03587   0.29318   1.67001 
 1                    -3.90795  -0.73552   2.01048 
 1                    -3.68541   0.96216   2.45731 
 6                    -5.45452   0.59289   1.26426 
 1                    -5.54119   1.62423   0.91574 
 1                    -5.78122  -0.07555   0.46701 
 1                    -6.11641   0.46001   2.12039 
 1                     0.41138   0.20301   0.27346 
