# Supplementary material for: The “cesium effect” magnified: exceptional chemoselectivity in cesium ion mediated nucleophilic reactions
Source: Chem Sci. 2024 Mar 6;15(14):5277–83. doi: 10.1039/d4sc00316k (PMC10988617; doi:10.1039/d4sc00316k)
Supplement: SC-015-D4SC00316K-s002 [file SC-015-D4SC00316K-s002.zip › ASM/6b/Fragment F1/s4b-nu1-c8-EDASP1-si.txt]

s4b-nu1-c8-EDASP10
E(UMN15) = -360.887811387

        Charge = 0       Multiplicity = 2
Single point geometry:
 6                    -1.40834   0.55113  -0.51129 
 7                    -0.1902    0.19224  -0.49522 
 6                    -2.38414   0.12115   0.56938 
 8                    -1.78084  -0.13783   1.71819 
 8                    -3.56662  -0.01512   0.36705 
 6                    -2.6195   -0.63275   2.78264 
 1                    -3.40083   0.10484   2.97094 
 1                    -3.09448  -1.55423   2.44286 
 6                    -1.74677  -0.85493   3.98847 
 1                    -0.96925  -1.58948   3.77607 
 1                    -1.27521   0.07646   4.30342 
 1                    -2.35642  -1.22776   4.81195 
 1                     0.02017  -0.35886   0.34277 
