# Supplementary material for: The “cesium effect” magnified: exceptional chemoselectivity in cesium ion mediated nucleophilic reactions
Source: Chem Sci. 2024 Mar 6;15(14):5277–83. doi: 10.1039/d4sc00316k (PMC10988617; doi:10.1039/d4sc00316k)
Supplement: SC-015-D4SC00316K-s002 [file SC-015-D4SC00316K-s002.zip › ASM/6b/Fragment F1/s4b-nu1-c9-EDASP1-si.txt]

s4b-nu1-c9-EDASP10
E(UMN15) = -360.887909544

        Charge = 0       Multiplicity = 2
Single point geometry:
 6                    -1.60861   0.83961  -0.40146 
 7                    -1.69712  -0.41122  -0.60258 
 6                    -1.29934   1.41409   0.96986 
 8                    -1.64136   0.59186   1.94841 
 8                    -0.75753   2.48145   1.12657 
 6                    -1.31906   1.02289   3.28686 
 1                    -0.24194   1.18586   3.34362 
 1                    -1.81866   1.97603   3.46637 
 6                    -1.78177  -0.04855   4.23713 
 1                    -2.85834  -0.20152   4.15569 
 1                    -1.27508  -0.99279   4.03443 
 1                    -1.55303   0.2518    5.25998 
 1                    -1.57458  -0.93443   0.27023 
