# Supplementary material for: The “cesium effect” magnified: exceptional chemoselectivity in cesium ion mediated nucleophilic reactions
Source: Chem Sci. 2024 Mar 6;15(14):5277–83. doi: 10.1039/d4sc00316k (PMC10988617; doi:10.1039/d4sc00316k)
Supplement: SC-015-D4SC00316K-s002 [file SC-015-D4SC00316K-s002.zip › ASM/6b/Fragment F2/s4b-nu1-c1-EDASP2-si.txt]

s4b-nu1-c1-EDASP20
E(UMN15) = -767.497366135

        Charge = 0       Multiplicity = 2
Single point geometry:
 6                    -1.42023   1.56474  -1.51528 
 6                    -1.00172   1.37734  -2.77137 
 1                    -1.27042   2.1074   -3.52806 
 6                    -2.27906   2.70873  -1.12669 
 6                    -3.20024   3.26489  -2.01815 
 6                    -2.19181   3.23455   0.16462 
 6                    -3.99562   4.33465  -1.63356 
 1                    -3.30776   2.84241  -3.01049 
 6                    -2.99024   4.30441   0.55044 
 1                    -1.48295   2.81455   0.87076 
 6                    -3.89285   4.85956  -0.3483 
 1                    -4.70677   4.75339  -2.33503 
 1                    -2.90407   4.70443   1.55315 
 1                    -4.51798   5.6916   -0.04896 
 6                    -1.0737   -0.80662  -4.03151 
 6                    -0.20571   0.21047  -3.27062 
 1                     0.20482  -0.34374  -2.42459 
 6                    -2.35003  -1.22194  -3.35847 
 1                    -2.99744  -0.33807  -3.32247 
 1                    -2.11041  -1.43811  -2.31036 
 8                    -0.70285  -1.25904  -5.09157 
 6                     0.89816   0.67384  -4.20869 
 8                     2.01665  -0.04124  -4.27727 
 8                     0.77928   1.65651  -4.89911 
 6                     2.21551  -1.21088  -3.48387 
 1                     1.42158  -1.93953  -3.64904 
 1                     3.1595   -1.63607  -3.8136 
 1                     2.28832  -0.95524  -2.42582 
 6                    -3.03507  -2.38646  -4.04457 
 1                    -3.95496  -2.64866  -3.52106 
 1                    -3.28722  -2.13572  -5.07511 
 1                    -2.38901  -3.26509  -4.06446 
