# Supplementary material for: The “cesium effect” magnified: exceptional chemoselectivity in cesium ion mediated nucleophilic reactions
Source: Chem Sci. 2024 Mar 6;15(14):5277–83. doi: 10.1039/d4sc00316k (PMC10988617; doi:10.1039/d4sc00316k)
Supplement: SC-015-D4SC00316K-s002 [file SC-015-D4SC00316K-s002.zip › ASM/6b/Fragment F2/s4b-nu1-c10-EDASP2-si.txt]

s4b-nu1-c10-EDASP20
E(UMN15) = -767.501701964

        Charge = 0       Multiplicity = 2
Single point geometry:
 6                    -1.68037   1.55898  -1.51526 
 6                    -1.11452   1.3463   -2.70932 
 1                    -1.25002   2.09911  -3.47954 
 6                    -2.44073   2.79608  -1.21654 
 6                    -3.54832   2.7444   -0.36662 
 6                    -2.06212   4.02847  -1.75272 
 6                    -4.26425   3.89558  -0.06357 
 1                    -3.8613    1.79324   0.0532 
 6                    -2.78095   5.17838  -1.45521 
 1                    -1.18368   4.08801  -2.38499 
 6                    -3.88293   5.11699  -0.6077 
 1                    -5.12269   3.83717   0.59421 
 1                    -2.4717    6.12788  -1.87478 
 1                    -4.43825   6.01599  -0.37062 
 6                    -1.20249  -0.95209  -3.73105 
 6                    -0.32216   0.13528  -3.10182 
 1                     0.17896  -0.30015  -2.23134 
 6                    -0.7141   -2.36141  -3.57028 
 1                    -0.70306  -2.55616  -2.4919 
 1                     0.33383  -2.37839  -3.88682 
 8                    -2.21815  -0.65827  -4.31907 
 6                     0.77103   0.49229  -4.09132 
 8                     1.45726   1.55727  -3.6943 
 8                     1.00634  -0.11386  -5.11031 
 6                     2.52199   1.97383  -4.55564 
 1                     2.13311   2.22527  -5.54153 
 1                     2.96234   2.84987  -4.08879 
 1                     3.26383   1.1816   -4.6485 
 6                    -1.55298  -3.37774  -4.31761 
 1                    -1.16264  -4.38439  -4.16604 
 1                    -2.58748  -3.35564  -3.97321 
 1                    -1.55451  -3.16855  -5.38825 
