# Supplementary material for: The “cesium effect” magnified: exceptional chemoselectivity in cesium ion mediated nucleophilic reactions
Source: Chem Sci. 2024 Mar 6;15(14):5277–83. doi: 10.1039/d4sc00316k (PMC10988617; doi:10.1039/d4sc00316k)
Supplement: SC-015-D4SC00316K-s002 [file SC-015-D4SC00316K-s002.zip › ASM/6b/Fragment F2/s4b-nu1-c11-EDASP2-si.txt]

s4b-nu1-c11-EDASP20
E(UMN15) = -767.502155921

        Charge = 0       Multiplicity = 2
Single point geometry:
 6                    -1.55898   1.61345  -1.58848 
 6                    -0.91959   1.51148  -2.76116 
 1                    -1.12202   2.253    -3.52851 
 6                    -2.49601   2.72487  -1.30084 
 6                    -3.6265    2.49702  -0.51196 
 6                    -2.26659   4.01285  -1.78936 
 6                    -4.51001   3.52908  -0.22269 
 1                    -3.82396   1.50053  -0.12894 
 6                    -3.15191   5.04376  -1.50483 
 1                    -1.37539   4.21127  -2.37346 
 6                    -4.27562   4.80662  -0.71904 
 1                    -5.38344   3.33358   0.38714 
 1                    -2.95713   6.03863  -1.88625 
 1                    -4.96123   5.61351  -0.49198 
 6                    -0.53105  -0.84165  -3.70691 
 6                     0.07974   0.46047  -3.12886 
 1                     0.68171   0.14079  -2.27867 
 6                    -1.89838  -0.74059  -4.3125 
 1                    -1.88461   0.1184   -4.9947 
 1                    -2.57774  -0.4571   -3.50149 
 8                     0.12502  -1.85581  -3.69498 
 6                     0.99814   0.97028  -4.22419 
 8                     2.23532   0.51723  -4.08743 
 8                     0.63478   1.67234  -5.13995 
 6                     3.15044   0.87906  -5.12711 
 1                     3.25584   1.96206  -5.17718 
 1                     4.09904   0.41905  -4.86691 
 1                     2.79794   0.50306  -6.08676 
 6                    -2.34404  -2.01543  -4.99883 
 1                    -3.34112  -1.89318  -5.42217 
 1                    -1.65976  -2.28628  -5.80398 
 1                    -2.3713   -2.8455   -4.29214 
