# Supplementary material for: The “cesium effect” magnified: exceptional chemoselectivity in cesium ion mediated nucleophilic reactions
Source: Chem Sci. 2024 Mar 6;15(14):5277–83. doi: 10.1039/d4sc00316k (PMC10988617; doi:10.1039/d4sc00316k)
Supplement: SC-015-D4SC00316K-s002 [file SC-015-D4SC00316K-s002.zip › ASM/6b/Fragment F2/s4b-nu1-c12-EDASP2-si.txt]

s4b-nu1-c12-EDASP20
E(UMN15) = -767.501087437

        Charge = 0       Multiplicity = 2
Single point geometry:
 6                    -1.53614   1.52692  -1.61192 
 6                    -0.89219   1.37454  -2.77708 
 1                    -1.06214   2.11309  -3.55532 
 6                    -2.43183   2.67943  -1.35591 
 6                    -3.57829   2.50941  -0.57556 
 6                    -2.14757   3.9484   -1.86462 
 6                    -4.42393   3.57996  -0.31436 
 1                    -3.81826   1.52857  -0.17687 
 6                    -2.99511   5.01772  -1.60813 
 1                    -1.24233   4.10212  -2.44041 
 6                    -4.13512   4.83828  -0.83063 
 1                    -5.31027   3.4296    0.28956 
 1                    -2.75744   5.99739  -2.00429 
 1                    -4.79107   5.67499  -0.62488 
 6                    -0.60603  -0.97529  -3.77006 
 6                     0.05212   0.26069  -3.11432 
 1                     0.56445  -0.11283  -2.22857 
 6                    -2.01283  -0.84448  -4.26824 
 1                    -2.04121   0.04408  -4.91037 
 1                    -2.63124  -0.59549  -3.39935 
 8                     0.05248  -1.9836   -3.88384 
 6                     1.12003   0.7338   -4.08139 
 8                     0.58533   1.10267  -5.24442 
 8                     2.30257   0.76389  -3.84848 
 6                     1.50461   1.56019  -6.24118 
 1                     2.21422   0.77165  -6.48806 
 1                     0.9062    1.81545  -7.11067 
 1                     2.04391   2.43604  -5.88241 
 6                    -2.51241  -2.08428  -4.98093 
 1                    -3.53684  -1.9408   -5.32497 
 1                    -1.889    -2.31685  -5.84527 
 1                    -2.4927   -2.94778  -4.31517 
