# Supplementary material for: The “cesium effect” magnified: exceptional chemoselectivity in cesium ion mediated nucleophilic reactions
Source: Chem Sci. 2024 Mar 6;15(14):5277–83. doi: 10.1039/d4sc00316k (PMC10988617; doi:10.1039/d4sc00316k)
Supplement: SC-015-D4SC00316K-s002 [file SC-015-D4SC00316K-s002.zip › ASM/6b/Fragment F2/s4b-nu1-c2-EDASP2-si.txt]

s4b-nu1-c2-EDASP20
E(UMN15) = -767.505069947

        Charge = 0       Multiplicity = 2
Single point geometry:
 6                    -1.41984   1.60852  -1.52282 
 6                    -1.00121   1.42777  -2.77977 
 1                    -1.27092   2.1643   -3.53087 
 6                    -2.28202   2.74799  -1.12869 
 6                    -3.21047   3.29945  -2.01575 
 6                    -2.19233   3.27327   0.1627 
 6                    -4.01009   4.3646   -1.62726 
 1                    -3.32043   2.87581  -3.00733 
 6                    -2.99487   4.33872   0.55228 
 1                    -1.47833   2.85604   0.86512 
 6                    -3.90441   4.88946  -0.34221 
 1                    -4.72713   4.77927  -2.32517 
 1                    -2.90692   4.7386    1.55491 
 1                    -4.53313   5.7176   -0.03953 
 6                    -1.12603  -0.72094  -4.06047 
 6                    -0.21708   0.26174  -3.29827 
 1                     0.228    -0.31005  -2.48163 
 6                    -2.29345  -1.26737  -3.28745 
 1                    -2.97304  -0.42739  -3.10308 
 1                    -1.9266   -1.56009  -2.29663 
 8                    -0.88695  -1.02796  -5.20602 
 6                     0.87657   0.70459  -4.24503 
 8                     1.88437  -0.15845  -4.25884 
 8                     0.83599   1.70305  -4.92319 
 6                     2.93299   0.12499  -5.18881 
 1                     3.38976   1.08787  -4.96284 
 1                     3.66163  -0.67253  -5.0763 
 1                     2.5407    0.13798  -6.20516 
 6                    -3.00024  -2.40461  -3.99765 
 1                    -3.83938  -2.76318  -3.40056 
 1                    -3.3829   -2.07975  -4.96534 
 1                    -2.3212   -3.24039  -4.17159 
