# Supplementary material for: The “cesium effect” magnified: exceptional chemoselectivity in cesium ion mediated nucleophilic reactions
Source: Chem Sci. 2024 Mar 6;15(14):5277–83. doi: 10.1039/d4sc00316k (PMC10988617; doi:10.1039/d4sc00316k)
Supplement: SC-015-D4SC00316K-s002 [file SC-015-D4SC00316K-s002.zip › ASM/6b/Fragment F2/s4b-nu1-c3-EDASP2-si.txt]

s4b-nu1-c3-EDASP20
E(UMN15) = -767.504720805

        Charge = 0       Multiplicity = 2
Single point geometry:
 6                    -1.52611   1.56899  -1.53313 
 6                    -1.01424   1.42706  -2.76034 
 1                    -1.18963   2.21056  -3.49148 
 6                    -2.3481    2.74155  -1.15036 
 6                    -3.16038   3.39868  -2.07826 
 6                    -2.31803   3.21018   0.16568 
 6                    -3.90294   4.50907  -1.70392 
 1                    -3.22617   3.02292  -3.09253 
 6                    -3.06436   4.32033   0.54126 
 1                    -1.69066   2.71504   0.89977 
 6                    -3.85665   4.97561  -0.39334 
 1                    -4.53021   5.00526  -2.43432 
 1                    -3.02281   4.6745    1.56388 
 1                    -4.44091   5.83976  -0.10243 
 6                    -1.1141   -0.70003  -4.08749 
 6                    -0.22635   0.26049  -3.27321 
 1                     0.18711  -0.32681  -2.4517 
 6                    -2.25432  -1.33183  -3.34079 
 1                    -2.94773  -0.52708  -3.07339 
 1                    -1.85942  -1.69663  -2.38516 
 8                    -0.87717  -0.92503  -5.25258 
 6                     0.90229   0.70923  -4.17512 
 8                     1.88224  -0.18589  -4.20085 
 8                     0.91106   1.73425  -4.81328 
 6                     2.95892   0.09657  -5.0982 
 1                     3.44124   1.03542  -4.82848 
 1                     3.65936  -0.72778  -5.00043 
 1                     2.58891   0.15868  -6.12112 
 6                    -2.95113  -2.42315  -4.12894 
 1                    -3.76925  -2.84867  -3.54772 
 1                    -3.36147  -2.02824  -5.05855 
 1                    -2.25786  -3.22531  -4.38553 
