# Supplementary material for: The “cesium effect” magnified: exceptional chemoselectivity in cesium ion mediated nucleophilic reactions
Source: Chem Sci. 2024 Mar 6;15(14):5277–83. doi: 10.1039/d4sc00316k (PMC10988617; doi:10.1039/d4sc00316k)
Supplement: SC-015-D4SC00316K-s002 [file SC-015-D4SC00316K-s002.zip › ASM/6b/Fragment F2/s4b-nu1-c4-EDASP2-si.txt]

s4b-nu1-c4-EDASP20
E(UMN15) = -767.504067159

        Charge = 0       Multiplicity = 2
Single point geometry:
 6                    -1.31507   1.85791  -1.47011 
 6                    -0.6014    1.6632   -2.58243 
 1                    -0.65573   2.38209  -3.39342 
 6                    -2.24324   2.99466  -1.28222 
 6                    -2.87375   3.6038   -2.37199 
 6                    -2.51362   3.47285   0.00253 
 6                    -3.72824   4.67913  -2.18148 
 1                    -2.70973   3.2172   -3.37099 
 6                    -3.37228   4.54896   0.19257 
 1                    -2.03426   3.01284   0.85933 
 6                    -3.97925   5.15797  -0.89841 
 1                    -4.2113    5.13796  -3.03546 
 1                    -3.56421   4.91143   1.19494 
 1                    -4.65155   5.99418  -0.75175 
 6                    -0.63213  -0.80472  -2.89078 
 6                     0.25389   0.45164  -2.82908 
 1                     0.96034   0.28412  -2.01252 
 6                    -1.59319  -0.89512  -4.04403 
 1                    -0.99825  -0.90839  -4.96551 
 1                    -2.15471   0.04552  -4.07103 
 8                    -0.57006  -1.63874  -2.01472 
 6                     1.05809   0.57485  -4.10538 
 8                     1.74143  -0.54328  -4.33221 
 8                     1.08748   1.53735  -4.83288 
 6                     2.53284  -0.56473  -5.52426 
 1                     3.28567   0.22178  -5.4915 
 1                     3.00814  -1.54053  -5.554 
 1                     1.89875  -0.42555  -6.3994 
 6                    -2.51325  -2.09616  -3.95929 
 1                    -3.19646  -2.11491  -4.80839 
 1                    -1.94266  -3.02549  -3.95636 
 1                    -3.10389  -2.06197  -3.04234 
