# Supplementary material for: The “cesium effect” magnified: exceptional chemoselectivity in cesium ion mediated nucleophilic reactions
Source: Chem Sci. 2024 Mar 6;15(14):5277–83. doi: 10.1039/d4sc00316k (PMC10988617; doi:10.1039/d4sc00316k)
Supplement: SC-015-D4SC00316K-s002 [file SC-015-D4SC00316K-s002.zip › ASM/6b/Fragment F2/s4b-nu1-c5-EDASP2-si.txt]

s4b-nu1-c5-EDASP20
E(UMN15) = -767.503892864

        Charge = 0       Multiplicity = 2
Single point geometry:
 6                    -1.24822   1.79351  -1.36351 
 6                    -0.63856   1.64456  -2.5425 
 1                    -0.78624   2.3828   -3.32422 
 6                    -2.19192   2.8952   -1.069 
 6                    -2.98149   3.45638  -2.07753 
 6                    -2.32506   3.37588   0.23598 
 6                    -3.85945   4.49132  -1.79134 
 1                    -2.91979   3.06407  -3.08621 
 6                    -3.20586   4.41232   0.52169 
 1                    -1.72186   2.94938   1.02963 
 6                    -3.97304   4.97498  -0.49072 
 1                    -4.46649   4.91442  -2.5823 
 1                    -3.29065   4.77992   1.53684 
 1                    -4.66266   5.77976  -0.2683 
 6                    -0.70315  -0.79536  -2.97368 
 6                     0.19745   0.44867  -2.89995 
 1                     0.94555   0.23628  -2.13235 
 6                    -1.75855  -0.80528  -4.04721 
 1                    -1.28119  -0.57219  -5.00567 
 1                    -2.421     0.04417  -3.8362 
 8                    -0.58825  -1.68124  -2.15618 
 6                     0.9346    0.636    -4.20748 
 8                     1.55022  -0.48903  -4.55875 
 8                     0.97247   1.65264  -4.85656 
 6                     2.29175  -0.44484  -5.78204 
 1                     3.08614   0.29732  -5.7141 
 1                     2.71303  -1.43661  -5.91586 
 1                     1.63288  -0.19771  -6.61372 
 6                    -2.52998  -2.10847  -4.10683 
 1                    -3.31253  -2.05694  -4.86414 
 1                    -1.869    -2.94081  -4.35223 
 1                    -2.9945   -2.32887  -3.14469 
