# Supplementary material for: The “cesium effect” magnified: exceptional chemoselectivity in cesium ion mediated nucleophilic reactions
Source: Chem Sci. 2024 Mar 6;15(14):5277–83. doi: 10.1039/d4sc00316k (PMC10988617; doi:10.1039/d4sc00316k)
Supplement: SC-015-D4SC00316K-s002 [file SC-015-D4SC00316K-s002.zip › ASM/6b/Fragment F2/s4b-nu1-c6-EDASP2-si.txt]

s4b-nu1-c6-EDASP20
E(UMN15) = -767.501279019

        Charge = 0       Multiplicity = 2
Single point geometry:
 6                    -1.37324   1.53596  -1.42785 
 6                    -0.74277   1.5796   -2.6052 
 1                    -0.78313   2.49969  -3.17848 
 6                    -2.13133   2.68787  -0.88552 
 6                    -2.80928   3.57657  -1.7232 
 6                    -2.19938   2.88308   0.49594 
 6                    -3.52306   4.64188  -1.1919 
 1                    -2.80126   3.41374  -2.79458 
 6                    -2.91539   3.9478    1.02829 
 1                    -1.68087   2.19946   1.16036 
 6                    -3.57941   4.83196   0.18568 
 1                    -4.0492    5.31829  -1.85447 
 1                    -2.95364   4.08667   2.10177 
 1                    -4.14253   5.65969   0.59867 
 6                    -0.87229  -0.77197  -3.58398 
 6                     0.01299   0.44296  -3.22721 
 1                     0.74173   0.0322   -2.52135 
 6                    -0.29289  -1.74938  -4.56861 
 1                     0.7395   -1.94919  -4.2631 
 1                    -0.21555  -1.2326   -5.53296 
 8                    -1.93952  -0.94043  -3.04317 
 6                     0.80219   0.8781   -4.44268 
 8                     0.03101   1.51033  -5.32395 
 8                     1.97693   0.66131  -4.6188 
 6                     0.67387   1.92871  -6.53157 
 1                     1.06759   1.06439  -7.06612 
 1                    -0.08873   2.42436  -7.12483 
 1                     1.48719   2.61756  -6.30732 
 6                    -1.10735  -3.02119  -4.69508 
 1                    -0.64727  -3.69652  -5.41636 
 1                    -1.17487  -3.53661  -3.73636 
 1                    -2.12215  -2.8027   -5.02811 
