# Supplementary material for: The “cesium effect” magnified: exceptional chemoselectivity in cesium ion mediated nucleophilic reactions
Source: Chem Sci. 2024 Mar 6;15(14):5277–83. doi: 10.1039/d4sc00316k (PMC10988617; doi:10.1039/d4sc00316k)
Supplement: SC-015-D4SC00316K-s002 [file SC-015-D4SC00316K-s002.zip › ASM/6b/Fragment F2/s4b-nu1-c7-EDASP2-si.txt]

s4b-nu1-c7-EDASP20
E(UMN15) = -767.502348759

        Charge = 0       Multiplicity = 2
Single point geometry:
 6                    -1.85511   1.42777  -1.74517 
 6                    -1.63686   0.96887  -2.98306 
 1                    -2.14208   1.45526  -3.81034 
 6                    -2.77897   2.55638  -1.47869 
 6                    -3.94472   2.73169  -2.22707 
 6                    -2.49792   3.45945  -0.45072 
 6                    -4.80144   3.7913   -1.96088 
 1                    -4.1912    2.01833  -3.00501 
 6                    -3.35725   4.51688  -0.18034 
 1                    -1.59231   3.34219   0.13635 
 6                    -4.51226   4.68672  -0.93563 
 1                    -5.70451   3.91095  -2.54688 
 1                    -3.12183   5.21026   0.61767 
 1                    -5.18492   5.50885  -0.72487 
 6                    -1.2641   -0.89061  -4.60874 
 6                    -0.74207  -0.17425  -3.35497 
 1                    -0.72124  -0.94049  -2.57295 
 6                    -0.32856  -1.82822  -5.31844 
 1                     0.11109  -2.49085  -4.56678 
 1                     0.50791  -1.22688  -5.695 
 8                    -2.40697  -0.71487  -4.96714 
 6                     0.69124   0.29006  -3.53818 
 8                     1.56763  -0.65077  -3.20485 
 8                     1.00276   1.37566  -3.96664 
 6                     2.9433   -0.29512  -3.35813 
 1                     3.17968   0.56379  -2.73047 
 1                     3.51781  -1.16165  -3.04385 
 1                     3.16027  -0.05468  -4.39881 
 6                    -0.99726  -2.5995   -6.43878 
 1                    -0.28171  -3.26502  -6.92179 
 1                    -1.82318  -3.20186  -6.0585 
 1                    -1.39965  -1.92275  -7.19284 
