# Supplementary material for: The “cesium effect” magnified: exceptional chemoselectivity in cesium ion mediated nucleophilic reactions
Source: Chem Sci. 2024 Mar 6;15(14):5277–83. doi: 10.1039/d4sc00316k (PMC10988617; doi:10.1039/d4sc00316k)
Supplement: SC-015-D4SC00316K-s002 [file SC-015-D4SC00316K-s002.zip › ASM/6b/Fragment F2/s4b-nu1-c8-EDASP2-si.txt]

s4b-nu1-c8-EDASP20
E(UMN15) = -767.502331080

        Charge = 0       Multiplicity = 2
Single point geometry:
 6                    -1.97362   1.35187  -1.62674 
 6                    -1.65889   1.07893  -2.89825 
 1                    -2.03134   1.72664  -3.68544 
 6                    -2.85132   2.48784  -1.25937 
 6                    -3.91575   2.87801  -2.07498 
 6                    -2.61509   3.19735  -0.07921 
 6                    -4.71214   3.95992  -1.72694 
 1                    -4.13033   2.31586  -2.97636 
 6                    -3.41459   4.27776   0.27185 
 1                    -1.78501   2.91656   0.56174 
 6                    -4.46488   4.66399  -0.55242 
 1                    -5.53627   4.2474   -2.36832 
 1                    -3.21252   4.82082   1.18691 
 1                    -5.09048   5.50489  -0.27982 
 6                    -1.17848  -0.48438  -4.79202 
 6                    -0.81223  -0.06509  -3.35896 
 1                    -0.89403  -0.93375  -2.70427 
 6                    -1.11861  -1.95449  -5.08266 
 1                    -1.85587  -2.42679  -4.42301 
 1                    -0.1474   -2.31585  -4.72827 
 8                    -1.48358   0.34759  -5.61585 
 6                     0.65598   0.33444  -3.38123 
 8                     1.44985  -0.72836  -3.29413 
 8                     1.05538   1.46545  -3.50329 
 6                     2.85356  -0.45328  -3.30889 
 1                     3.11869   0.18     -2.46281 
 1                     3.35168  -1.41512  -3.23021 
 1                     3.13373   0.04379  -4.23682 
 6                    -1.3637   -2.29388  -6.53848 
 1                    -1.31826  -3.37188  -6.69355 
 1                    -2.3445   -1.94228  -6.86016 
 1                    -0.61639  -1.82375  -7.17903 
