# Supplementary material for: The “cesium effect” magnified: exceptional chemoselectivity in cesium ion mediated nucleophilic reactions
Source: Chem Sci. 2024 Mar 6;15(14):5277–83. doi: 10.1039/d4sc00316k (PMC10988617; doi:10.1039/d4sc00316k)
Supplement: SC-015-D4SC00316K-s002 [file SC-015-D4SC00316K-s002.zip › ASM/6b/Fragment F2/s4b-nu1-c9-EDASP2-si.txt]

s4b-nu1-c9-EDASP20
E(UMN15) = -767.502368141

        Charge = 0       Multiplicity = 2
Single point geometry:
 6                    -1.73741   1.81812  -1.50959 
 6                    -1.12915   1.6145   -2.68369 
 1                    -1.29875   2.32003  -3.49004 
 6                    -2.60747   2.9931   -1.26746 
 6                    -3.72553   2.87115  -0.43864 
 6                    -2.34361   4.22985  -1.8603 
 6                    -4.56668   3.95414  -0.21658 
 1                    -3.95301   1.91497   0.02253 
 6                    -3.18642   5.3107   -1.64288 
 1                    -1.46179   4.3473   -2.47933 
 6                    -4.30098   5.17739  -0.82037 
 1                    -5.43259   3.83982   0.42387 
 1                    -2.96623   6.26405  -2.10753 
 1                    -4.95448   6.0235   -0.64762 
 6                    -1.01577  -0.69931  -3.62867 
 6                    -0.21935   0.47577  -3.01586 
 1                     0.31274   0.09074  -2.145 
 6                    -0.47743  -2.0744   -3.36327 
 1                    -0.43324  -2.18392  -2.27501 
 1                     0.56418  -2.08376  -3.70114 
 8                    -2.00088  -0.48186  -4.29456 
 6                     0.80835   0.89978  -4.05074 
 8                     1.88696   0.12349  -4.01343 
 8                     0.66525   1.8074   -4.83332 
 6                     2.89506   0.40987  -4.98889 
 1                     3.26996   1.42381  -4.85612 
 1                     3.69002  -0.31078  -4.82201 
 1                     2.48959   0.30093  -5.994 
 6                    -1.29688  -3.17255  -4.01013 
 1                    -0.86947  -4.15037  -3.787 
 1                    -2.32423  -3.15585  -3.64432 
 1                    -1.32816  -3.05148  -5.0936 
