# Supplementary material for: The “cesium effect” magnified: exceptional chemoselectivity in cesium ion mediated nucleophilic reactions
Source: Chem Sci. 2024 Mar 6;15(14):5277–83. doi: 10.1039/d4sc00316k (PMC10988617; doi:10.1039/d4sc00316k)
Supplement: SC-015-D4SC00316K-s002 [file SC-015-D4SC00316K-s002.zip › ASM/TSB-Cs-E-C/Fragment F1/ester-c3-DI1-si.txt]

ester-c3-DI10
E(UMN15) = -360.887508684

        Charge = 0       Multiplicity = 2
Single point geometry:
 6                    -1.75302   0.2138    1.76629 
 7                    -0.95323  -0.56995   2.37774 
 6                    -2.6344   -0.40633   0.69746 
 8                    -3.85189   0.07835   0.74847 
 8                    -2.22905  -1.26172  -0.04851 
 6                    -4.77314  -0.3445   -0.28519 
 1                    -4.98214  -1.40531  -0.14315 
 1                    -4.27496  -0.21242  -1.24697 
 6                    -6.00462   0.51055  -0.1617 
 1                    -6.47868   0.37441   0.81066 
 1                    -5.75245   1.56528  -0.28875 
 1                    -6.71844   0.23036  -0.93644 
 1                    -0.9337   -1.56063   2.12686 
