# Supplementary material for: The “cesium effect” magnified: exceptional chemoselectivity in cesium ion mediated nucleophilic reactions
Source: Chem Sci. 2024 Mar 6;15(14):5277–83. doi: 10.1039/d4sc00316k (PMC10988617; doi:10.1039/d4sc00316k)
Supplement: SC-015-D4SC00316K-s002 [file SC-015-D4SC00316K-s002.zip › ASM/TSB-Cs-E-C/Fragment F1/ts3-e1-mirror-cx12-DI1-si.txt]

ts3-e1-mirror-cx12-DI10
E(UMN15) = -360.887330840

        Charge = 0       Multiplicity = 2
Single point geometry:
 6                    -2.17739   0.35169   1.862 
 7                    -1.58078  -0.58426   2.49566 
 6                    -2.93363  -0.04087   0.60811 
 8                    -4.08219   0.58704   0.53131 
 8                    -2.50405  -0.8547   -0.17094 
 6                    -4.84475   0.41894  -0.68723 
 1                    -5.19104  -0.61385  -0.73499 
 1                    -4.17127   0.60026  -1.52691 
 6                    -5.97665   1.40892  -0.64387 
 1                    -5.59099   2.42816  -0.57306 
 1                    -6.62947   1.21756   0.20809 
 1                    -6.56615   1.32489  -1.55695 
 1                    -1.5851   -1.52458   2.09153 
