# Supplementary material for: The “cesium effect” magnified: exceptional chemoselectivity in cesium ion mediated nucleophilic reactions
Source: Chem Sci. 2024 Mar 6;15(14):5277–83. doi: 10.1039/d4sc00316k (PMC10988617; doi:10.1039/d4sc00316k)
Supplement: SC-015-D4SC00316K-s002 [file SC-015-D4SC00316K-s002.zip › ASM/TSB-Cs-E-C/Fragment F1/ts3-e1-revision-cx19-DI1-si.txt]

ts3-e1-revision-cx19-DI10
E(UMN15) = -360.887722369

        Charge = 0       Multiplicity = 2
Single point geometry:
 6                    -2.01056   0.50912  -1.67761 
 7                    -1.25792  -0.3796   -2.19602 
 6                    -3.02588   0.03605  -0.65243 
 8                    -4.15722   0.68789  -0.76445 
 8                    -2.78399  -0.85768   0.12062 
 6                    -5.17236   0.4224    0.23176 
 1                    -5.51287  -0.6063    0.10871 
 1                    -4.70636   0.52006   1.21378 
 6                    -6.27425   1.42525   0.02346 
 1                    -5.89226   2.44208   0.13408 
 1                    -6.71504   1.3193   -0.96809 
 1                    -7.05443   1.26612   0.76802 
 1                    -1.3703   -1.35206  -1.90315 
