# Supplementary material for: The “cesium effect” magnified: exceptional chemoselectivity in cesium ion mediated nucleophilic reactions
Source: Chem Sci. 2024 Mar 6;15(14):5277–83. doi: 10.1039/d4sc00316k (PMC10988617; doi:10.1039/d4sc00316k)
Supplement: SC-015-D4SC00316K-s002 [file SC-015-D4SC00316K-s002.zip › ASM/TSB-Cs-E-C/Fragment F1/ts3-e1-revision-cx8-DI1-si.txt]

ts3-e1-revision-cx8-DI10
E(UMN15) = -360.887731109

        Charge = 0       Multiplicity = 2
Single point geometry:
 6                    -1.99798   0.45361  -1.6213 
 7                    -1.32189  -0.49495  -2.14169 
 6                    -3.03242   0.07336  -0.57646 
 8                    -4.17389   0.68145  -0.80511 
 8                    -2.7977   -0.72403   0.29616 
 6                    -5.26824   0.40157   0.10422 
 1                    -4.86365   0.35104   1.11477 
 1                    -5.91916   1.26841   0.01915 
 6                    -5.96993  -0.87349  -0.29049 
 1                    -6.34985  -0.80343  -1.31028 
 1                    -5.29863  -1.72943  -0.21622 
 1                    -6.81353  -1.04101   0.37995 
 1                    -1.48862  -1.45856  -1.84533 
