# Supplementary material for: The “cesium effect” magnified: exceptional chemoselectivity in cesium ion mediated nucleophilic reactions
Source: Chem Sci. 2024 Mar 6;15(14):5277–83. doi: 10.1039/d4sc00316k (PMC10988617; doi:10.1039/d4sc00316k)
Supplement: SC-015-D4SC00316K-s002 [file SC-015-D4SC00316K-s002.zip › ASM/TSB-Cs-E-C/Fragment F1/ts3cs-dia3-g6-EDASP1-si.txt]

ts3cs-dia3-g6-EDASP10
E(UMN15) = -360.888566573

        Charge = 0       Multiplicity = 2
Single point geometry:
 6                    -2.27693   0.58726  -1.2031 
 7                    -1.83691  -0.47415  -1.75027 
 6                    -2.85756   0.47274   0.19481 
 8                    -2.48575   1.48142   0.94748 
 8                    -3.53664  -0.46409   0.53334 
 6                    -3.06965   1.566     2.26884 
 1                    -4.1483    1.43778   2.16314 
 1                    -2.6783    0.74382   2.86868 
 6                    -2.71109   2.91466   2.83074 
 1                    -1.62991   3.0285    2.91313 
 1                    -3.10387   3.71103   2.19517 
 1                    -3.14605   3.01986   3.82479 
 1                    -1.88409  -1.34949  -1.22325 
