# Supplementary material for: The “cesium effect” magnified: exceptional chemoselectivity in cesium ion mediated nucleophilic reactions
Source: Chem Sci. 2024 Mar 6;15(14):5277–83. doi: 10.1039/d4sc00316k (PMC10988617; doi:10.1039/d4sc00316k)
Supplement: SC-015-D4SC00316K-s002 [file SC-015-D4SC00316K-s002.zip › ASM/TSB-Cs-E-C/Fragment F1/ts3e-d1-unfrz1-EDASP1-si.txt]

ts3e-d1-unfrz1-EDASP10
E(UMN15) = -360.887838100

        Charge = 0       Multiplicity = 2
Single point geometry:
 6                    -1.9495    0.40775  -1.63588 
 7                    -1.25571  -0.52201  -2.16726 
 6                    -2.9569    0.00845  -0.57315 
 8                    -4.10394   0.61695  -0.7622 
 8                    -2.69974  -0.79198   0.29009 
 6                    -5.11898   0.43489   0.25438 
 1                    -5.45652  -0.60127   0.21849 
 1                    -4.65247   0.61656   1.22418 
 6                    -6.22308   1.41414  -0.03628 
 1                    -5.84477   2.43789  -0.0056 
 1                    -6.66221   1.22792  -1.01672 
 1                    -7.00421   1.31205   0.7173 
 1                    -1.39466  -1.49017  -1.8711 
