# Supplementary material for: The “cesium effect” magnified: exceptional chemoselectivity in cesium ion mediated nucleophilic reactions
Source: Chem Sci. 2024 Mar 6;15(14):5277–83. doi: 10.1039/d4sc00316k (PMC10988617; doi:10.1039/d4sc00316k)
Supplement: SC-015-D4SC00316K-s002 [file SC-015-D4SC00316K-s002.zip › ASM/TSB-Cs-E-C/Fragment F2/ester-c3-DI2-si.txt]

ester-c3-DI20
E(UMN15) = -767.462670905

        Charge = 0       Multiplicity = 2
Single point geometry:
 6                    -1.85247   1.62005   2.15008 
 6                    -1.38855   1.95334   3.36777 
 1                    -1.48263   2.98636   3.68777 
 6                    -2.46161   2.5982    1.22091 
 6                    -2.15673   2.55997  -0.14152 
 6                    -3.34426   3.5699    1.69223 
 6                    -2.72892   3.47379  -1.01648 
 1                    -1.4543    1.82288  -0.51951 
 6                    -3.9119    4.48758   0.81754 
 1                    -3.6017    3.59142   2.74546 
 6                    -3.60859   4.43994  -0.53885 
 1                    -2.48158   3.43662  -2.07004 
 1                    -4.60056   5.23357   1.19431 
 1                    -4.05533   5.15221  -1.22113 
 6                     0.07257  -0.11087   3.62644 
 6                    -0.76087   0.99761   4.32937 
 8                     0.38622  -1.15595   4.25365 
 6                    -1.73247   0.3686    5.33171 
 8                    -1.29933  -0.01688   6.39782 
 6                    -3.18563   0.25299   4.97553 
 1                    -3.26214  -0.23067   3.99493 
 1                    -3.55406   1.27377   4.81571 
 8                     1.06621   0.5807    2.93228 
 6                     2.02832  -0.25608   2.31412 
 1                     2.68754   0.39385   1.74227 
 1                     1.55524  -0.96971   1.63234 
 1                     2.60822  -0.8077    3.05502 
 6                    -4.00115  -0.47666   6.02314 
 1                    -5.04827  -0.52524   5.72498 
 1                    -3.94081   0.03096   6.98613 
 1                    -3.63574  -1.49515   6.16074 
 1                    -0.03177   1.53633   4.93876 
