# Supplementary material for: The “cesium effect” magnified: exceptional chemoselectivity in cesium ion mediated nucleophilic reactions
Source: Chem Sci. 2024 Mar 6;15(14):5277–83. doi: 10.1039/d4sc00316k (PMC10988617; doi:10.1039/d4sc00316k)
Supplement: SC-015-D4SC00316K-s002 [file SC-015-D4SC00316K-s002.zip › ASM/TSB-Cs-E-C/Fragment F2/ts3-e1-mirror-cx12-DI2-si.txt]

ts3-e1-mirror-cx12-DI20
E(UMN15) = -767.459217596

        Charge = 0       Multiplicity = 2
Single point geometry:
 6                    -2.09921   1.72937   2.33317 
 6                    -1.56658   1.94092   3.55031 
 1                    -1.45877   2.96422   3.89685 
 6                    -2.50875   2.84765   1.44969 
 6                    -3.29729   3.88673   1.94072 
 6                    -2.08257   2.88622   0.1196 
 6                    -3.66122   4.9432    1.11408 
 1                    -3.64168   3.85356   2.96803 
 6                    -2.45009   3.93947  -0.70719 
 1                    -1.45151   2.0927   -0.27147 
 6                    -3.24262   4.97036  -0.21138 
 1                    -4.28092   5.741     1.5041 
 1                    -2.11289   3.95862  -1.73599 
 1                    -3.53168   5.79097  -0.85588 
 6                    -0.40604  -0.2804    3.65015 
 6                    -1.08887   0.86665   4.46431 
 8                     0.6539    0.02635   3.04688 
 6                    -0.04336   1.40778   5.4265 
 8                     0.56434   2.42505   5.15027 
 6                     0.21729   0.62731   6.67839 
 1                     0.49335  -0.38589   6.36559 
 1                    -0.74183   0.51797   7.19638 
 8                    -0.35     -1.49663   4.32156 
 6                    -1.49933  -1.97432   4.99492 
 1                    -1.32324  -3.02638   5.21061 
 1                    -2.39932  -1.88713   4.37878 
 1                    -1.66812  -1.44888   5.9399 
 6                     1.2759    1.24613   7.56855 
 1                     1.42277   0.63991   8.46227 
 1                     0.98831   2.25109   7.87967 
 1                     2.22976   1.3193    7.04511 
 1                    -1.94032   0.45801   5.02101 
