# Supplementary material for: The “cesium effect” magnified: exceptional chemoselectivity in cesium ion mediated nucleophilic reactions
Source: Chem Sci. 2024 Mar 6;15(14):5277–83. doi: 10.1039/d4sc00316k (PMC10988617; doi:10.1039/d4sc00316k)
Supplement: SC-015-D4SC00316K-s002 [file SC-015-D4SC00316K-s002.zip › ASM/TSB-Cs-E-C/Fragment F2/ts3-e1-revision-cx19-DI2-si.txt]

ts3-e1-revision-cx19-DI20
E(UMN15) = -767.463748492

        Charge = 0       Multiplicity = 2
Single point geometry:
 6                    -1.90043   1.90934  -2.08378 
 6                    -1.29784   2.15775  -3.25807 
 1                    -1.19575   3.18819  -3.5817 
 6                    -2.40732   2.97713  -1.19289 
 6                    -3.07744   4.08235  -1.71671 
 6                    -2.2115    2.89365   0.18757 
 6                    -3.54269   5.08533  -0.87541 
 1                    -3.25565   4.14285  -2.78421 
 6                    -2.68169   3.89288   1.02871 
 1                    -1.67384   2.04898   0.60846 
 6                    -3.34936   4.99233   0.49852 
 1                    -4.06709   5.93567  -1.29337 
 1                    -2.51914   3.8174    2.09666 
 1                    -3.71747   5.77204   1.15355 
 6                    -0.16135  -0.12049  -3.46014 
 6                    -0.79482   1.09692  -4.17378 
 8                    -0.08745  -1.21256  -4.09443 
 6                    -1.9028    0.51506  -5.06242 
 8                    -2.98702   0.22667  -4.60026 
 6                    -1.54349   0.30965  -6.50411 
 1                    -0.56157  -0.17025  -6.53765 
 1                    -2.28722  -0.34666  -6.96012 
 8                     0.95454   0.35118  -2.78987 
 6                     1.75834  -0.6637   -2.21032 
 1                     2.54704  -0.1589   -1.65662 
 1                     1.17725  -1.28125  -1.51854 
 1                     2.19674  -1.30443  -2.97566 
 6                    -1.49533   1.65595  -7.22973 
 1                    -1.20764   1.50821  -8.27016 
 1                    -2.47064   2.14383  -7.21082 
 1                    -0.76587   2.32833  -6.77409 
 1                    -0.01023   1.50107  -4.81512 
