# Supplementary material for: The “cesium effect” magnified: exceptional chemoselectivity in cesium ion mediated nucleophilic reactions
Source: Chem Sci. 2024 Mar 6;15(14):5277–83. doi: 10.1039/d4sc00316k (PMC10988617; doi:10.1039/d4sc00316k)
Supplement: SC-015-D4SC00316K-s002 [file SC-015-D4SC00316K-s002.zip › ASM/TSB-Cs-E-C/Fragment F2/ts3-e1-revision-cx8-DI2-si.txt]

ts3-e1-revision-cx8-DI20
E(UMN15) = -767.463525141

        Charge = 0       Multiplicity = 2
Single point geometry:
 6                    -1.82425   1.82777  -2.08847 
 6                    -1.23724   1.99876  -3.28644 
 1                    -1.12648   3.01111  -3.66212 
 6                    -2.30107   2.95543  -1.25694 
 6                    -2.94106   4.04863  -1.84185 
 6                    -2.10099   2.94624   0.12503 
 6                    -3.36775   5.11431  -1.0607 
 1                    -3.12148   4.05385  -2.91105 
 6                    -2.53238   4.01011   0.90636 
 1                    -1.58494   2.11436   0.59443 
 6                    -3.16629   5.09741   0.31523 
 1                    -3.86759   5.9546   -1.52631 
 1                    -2.36488   3.99307   1.976 
 1                    -3.50286   5.92713   0.92413 
 6                    -0.15898  -0.30491  -3.35447 
 6                    -0.72958   0.89616  -4.15743 
 8                    -0.02148  -1.42527  -3.90916 
 6                    -1.72396   0.3971   -5.20879 
 8                    -1.29133  -0.09337  -6.23122 
 6                    -3.19518   0.52603  -4.94702 
 1                    -3.40166   0.10474  -3.95652 
 1                    -3.40645   1.59772  -4.84697 
 8                     0.90748   0.22729  -2.63185 
 6                     1.65767  -0.73431  -1.91036 
 1                     2.40939  -0.18622  -1.34603 
 1                     1.02372  -1.28858  -1.2114 
 1                     2.14555  -1.44127  -2.58231 
 6                    -4.053    -0.11427  -6.01883 
 1                    -5.11032   0.01207  -5.78659 
 1                    -3.85929   0.33604  -6.99268 
 1                    -3.84429  -1.18192  -6.0986 
 1                     0.12497   1.26601  -4.72863 
