# Supplementary material for: The “cesium effect” magnified: exceptional chemoselectivity in cesium ion mediated nucleophilic reactions
Source: Chem Sci. 2024 Mar 6;15(14):5277–83. doi: 10.1039/d4sc00316k (PMC10988617; doi:10.1039/d4sc00316k)
Supplement: SC-015-D4SC00316K-s002 [file SC-015-D4SC00316K-s002.zip › ASM/TSB-Cs-E-C/Fragment F2/ts3cs-dia3-g6-EDASP2-si.txt]

ts3cs-dia3-g6-EDASP20
E(UMN15) = -767.466413030

        Charge = 0       Multiplicity = 2
Single point geometry:
 6                    -2.17457   1.87307  -1.89947 
 6                    -1.30571   1.96837  -2.91949 
 1                    -1.23242   2.91957  -3.43817 
 6                    -3.03645   3.00055  -1.4778 
 6                    -4.37187   2.77459  -1.13632 
 6                    -2.53056   4.29873  -1.41534 
 6                    -5.18543   3.82645  -0.73768 
 1                    -4.78289   1.77064  -1.19417 
 6                    -3.34587   5.35212  -1.02094 
 1                    -1.48841   4.47653  -1.65636 
 6                    -4.67349   5.11886  -0.67877 
 1                    -6.22016   3.63841  -0.47976 
 1                    -2.94055   6.35499  -0.96961 
 1                    -5.30631   5.93993  -0.36605 
 6                    -0.7464   -0.57826  -3.15042 
 6                    -0.37667   0.90171  -3.4022 
 8                     0.17018  -1.35106  -2.79368 
 6                     1.05245   1.09734  -2.85657 
 8                     1.98509   1.12981  -3.62551 
 1                    -0.27485   0.99828  -4.48677 
 6                     1.20766   1.26094  -1.37176 
 1                     0.82754   2.2616   -1.13033 
 1                     0.5315    0.5567   -0.87901 
 8                    -1.59844  -1.10482  -4.10861 
 6                    -2.70506  -0.33347  -4.54198 
 1                    -3.23696  -0.93411  -5.27652 
 1                    -3.38145  -0.11249  -3.71228 
 1                    -2.39218   0.60062  -5.01628 
 6                     2.63943   1.09029  -0.90428 
 1                     2.70914   1.22573   0.17507 
 1                     3.0075    0.09277  -1.1502 
 1                     3.29574   1.81596  -1.38463 
