# Supplementary material for: The “cesium effect” magnified: exceptional chemoselectivity in cesium ion mediated nucleophilic reactions
Source: Chem Sci. 2024 Mar 6;15(14):5277–83. doi: 10.1039/d4sc00316k (PMC10988617; doi:10.1039/d4sc00316k)
Supplement: SC-015-D4SC00316K-s002 [file SC-015-D4SC00316K-s002.zip › ASM/TSB-Cs-E-C/Fragment F2/ts3e-d1-unfrz1-EDASP2-si.txt]

ts3e-d1-unfrz1-EDASP20
E(UMN15) = -767.462829534

        Charge = 0       Multiplicity = 2
Single point geometry:
 6                    -1.81656   1.78827  -2.09592 
 6                    -1.23964   1.98218  -3.29519 
 1                    -1.16212   2.99926  -3.66613 
 6                    -2.33321   2.89567  -1.26053 
 6                    -3.02451   3.95928  -1.84098 
 6                    -2.13567   2.8876    0.12198 
 6                    -3.50866   4.9961   -1.05359 
 1                    -3.20324   3.96197  -2.91057 
 6                    -2.6256    3.92103   0.90955 
 1                    -1.58032   2.07792   0.58604 
 6                    -3.31392   4.97823   0.32332 
 1                    -4.04875   5.81331  -1.51525 
 1                    -2.46145   3.905     1.97973 
 1                    -3.69666   5.7841    0.93691 
 6                    -0.11072  -0.29766  -3.37997 
 6                    -0.70748   0.8978   -4.1735 
 8                     0.05034  -1.40964  -3.94751 
 6                    -1.69378   0.38414  -5.22565 
 8                    -1.25396  -0.08267  -6.256 
 6                    -3.16622   0.4682   -4.9526 
 1                    -3.35294   0.03332  -3.96394 
 1                    -3.4079    1.53253  -4.84263 
 8                     0.95026   0.25239  -2.65994 
 6                     1.72738  -0.69885  -1.95345 
 1                     2.46729  -0.13891  -1.38509 
 1                     1.11118  -1.27841  -1.25906 
 1                     2.23064  -1.38444  -2.63618 
 6                    -4.013    -0.18825  -6.02338 
 1                    -5.07175  -0.09568  -5.78198 
 1                    -3.84043   0.27596  -6.99468 
 1                    -3.77325  -1.24849  -6.11403 
 1                     0.13794   1.28959  -4.74346 
