# Supplementary material for: The “cesium effect” magnified: exceptional chemoselectivity in cesium ion mediated nucleophilic reactions
Source: Chem Sci. 2024 Mar 6;15(14):5277–83. doi: 10.1039/d4sc00316k (PMC10988617; doi:10.1039/d4sc00316k)
Supplement: SC-015-D4SC00316K-s002 [file SC-015-D4SC00316K-s002.zip › ASM/TSB-Cs-E-T/Fragment F1/ts3-ester-d2-frz2-ASM1-si.txt]

ts3-ester-d2-frz2-ASM10
E(UMN15) = -360.886846311

        Charge = 0       Multiplicity = 2
Single point geometry:
 6                    -2.07244   0.60348  -1.18713 
 7                    -1.41834  -0.38734  -1.654 
 6                    -2.87034   0.40306   0.0836 
 8                    -2.11585   0.02868   1.09384 
 8                    -4.06874   0.52329   0.09068 
 6                    -2.80616  -0.24483   2.33908 
 1                    -3.34522   0.65849   2.6278 
 1                    -3.53194  -1.03721   2.15423 
 6                    -1.77077  -0.6425    3.35472 
 1                    -1.23765  -1.5386    3.03596 
 1                    -1.05073   0.161     3.51117 
 1                    -2.26304  -0.85402   4.30416 
 1                    -1.36786  -1.25823  -1.12191 
