# Supplementary material for: The “cesium effect” magnified: exceptional chemoselectivity in cesium ion mediated nucleophilic reactions
Source: Chem Sci. 2024 Mar 6;15(14):5277–83. doi: 10.1039/d4sc00316k (PMC10988617; doi:10.1039/d4sc00316k)
Supplement: SC-015-D4SC00316K-s002 [file SC-015-D4SC00316K-s002.zip › ASM/TSB-Cs-E-T/Fragment F1/ts3cs-dia4-g4-EDASP1-si.txt]

ts3cs-dia3-g4-EDASP10
E(UMN15) = -360.887818714

        Charge = 0       Multiplicity = 2
Single point geometry:
 6                    -2.21597   0.47238  -1.04753 
 7                    -1.62737  -0.57384  -1.47769 
 6                    -3.0921    0.32069   0.18033 
 8                    -2.84587   1.26544   1.05821 
 8                    -3.87246  -0.58969   0.30765 
 6                    -3.71363   1.33022   2.21361 
 1                    -4.74452   1.28385   1.8577 
 1                    -3.52119   0.45612   2.83653 
 6                    -3.41646   2.62404   2.92152 
 1                    -2.37996   2.65557   3.25828 
 1                    -3.59973   3.47218   2.25821 
 1                    -4.06592   2.71866   3.79195 
 1                    -1.82742  -1.45708  -1.00476 
