# Supplementary material for: The “cesium effect” magnified: exceptional chemoselectivity in cesium ion mediated nucleophilic reactions
Source: Chem Sci. 2024 Mar 6;15(14):5277–83. doi: 10.1039/d4sc00316k (PMC10988617; doi:10.1039/d4sc00316k)
Supplement: SC-015-D4SC00316K-s002 [file SC-015-D4SC00316K-s002.zip › ASM/TSB-Cs-E-T/Fragment F1/ts3e-d1-unfrz2-EDASP1-si.txt]

ts3e-d1-unfrz2-EDASP10
E(UMN15) = -360.888157777

        Charge = 0       Multiplicity = 2
Single point geometry:
 6                    -1.93772   0.46999  -1.1344 
 7                    -1.25737  -0.48032  -1.6436 
 6                    -2.56132   0.25157   0.22983 
 8                    -3.8637    0.41356   0.17047 
 8                    -1.9172   -0.05076   1.20198 
 6                    -4.58509   0.42422   1.42531 
 1                    -4.58406  -0.58787   1.83078 
 1                    -4.04371   1.07681   2.11289 
 6                    -5.97139   0.93245   1.13632 
 1                    -5.92795   1.93811   0.7123 
 1                    -6.49039   0.27581   0.43759 
 1                    -6.54367   0.97194   2.06334 
 1                    -1.12765  -1.34421  -1.11306 
