# Supplementary material for: The “cesium effect” magnified: exceptional chemoselectivity in cesium ion mediated nucleophilic reactions
Source: Chem Sci. 2024 Mar 6;15(14):5277–83. doi: 10.1039/d4sc00316k (PMC10988617; doi:10.1039/d4sc00316k)
Supplement: SC-015-D4SC00316K-s002 [file SC-015-D4SC00316K-s002.zip › ASM/TSB-Cs-E-T/Fragment F2/ts3-ester-d2-frz2-ASM2-si.txt]

ts3-ester-d2-frz2-ASM20
E(UMN15) = -767.461831937

        Charge = 0       Multiplicity = 2
Single point geometry:
 6                    -2.15123   1.85119  -1.94305 
 6                    -1.44209   1.94895  -3.08052 
 1                    -1.47579   2.90364  -3.59428 
 6                    -2.95517   2.99261  -1.44077 
 6                    -3.83552   3.65318  -2.29683 
 6                    -2.81222   3.44968  -0.12945 
 6                    -4.55925   4.75263  -1.85191 
 1                    -3.95977   3.29086  -3.31146 
 6                    -3.53658   4.54666   0.31579 
 1                    -2.11271   2.96118   0.54225 
 6                    -4.4126    5.20066  -0.54451 
 1                    -5.2439    5.25362  -2.52492 
 1                    -3.41144   4.89619   1.33301 
 1                    -4.97855   6.05546  -0.19598 
 6                    -0.6451   -0.54731  -3.21337 
 6                    -0.50409   0.93102  -3.64384 
 8                     0.40066  -1.20725  -3.04142 
 8                    -1.65363  -1.24776  -3.8816 
 6                    -2.86145  -0.59418  -4.21252 
 1                    -3.44523  -1.2918   -4.80966 
 1                    -3.43821  -0.33091  -3.32142 
 1                    -2.69489   0.31034  -4.80896 
 6                    -0.30106   1.02655  -5.1619 
 6                    -0.52912   2.35123  -5.83645 
 1                    -1.59965   2.57505  -5.75576 
 1                    -0.02502   3.12604  -5.24933 
 6                    -0.07826   2.3588   -7.28337 
 1                    -0.61834   1.6112   -7.8645 
 1                    -0.25797   3.33657  -7.73002 
 1                     0.98648   2.13616  -7.36151 
 8                     0.07741   0.05724  -5.78547 
 1                     0.48731   1.20953  -3.25174 
