# Supplementary material for: The “cesium effect” magnified: exceptional chemoselectivity in cesium ion mediated nucleophilic reactions
Source: Chem Sci. 2024 Mar 6;15(14):5277–83. doi: 10.1039/d4sc00316k (PMC10988617; doi:10.1039/d4sc00316k)
Supplement: SC-015-D4SC00316K-s002 [file SC-015-D4SC00316K-s002.zip › ASM/TSB-Cs-E-T/Fragment F2/ts3cs-dia4-g4-EDASP2-si.txt]

ts3cs-dia3-g4-EDASP20
E(UMN15) = -767.467787782

        Charge = 0       Multiplicity = 2
Single point geometry:
 6                    -2.02641   1.76093  -1.71075 
 6                    -1.11281   1.84346  -2.69362 
 1                    -0.99282   2.79943  -3.19355 
 6                    -2.85978   2.92454  -1.32102 
 6                    -4.24392   2.79332  -1.18972 
 6                    -2.26969   4.16475  -1.08278 
 6                    -5.02172   3.88162  -0.81901 
 1                    -4.71765   1.83707  -1.39156 
 6                    -3.0489    5.25563  -0.71546 
 1                    -1.19335   4.26748  -1.16561 
 6                    -4.42521   5.11602  -0.5791 
 1                    -6.0945    3.7681   -0.72457 
 1                    -2.57813   6.21239  -0.52628 
 1                    -5.03138   5.96476  -0.28798 
 6                    -0.8526   -0.67768  -3.03031 
 6                    -0.24203   0.74025  -3.19126 
 8                    -1.72734  -1.03778  -3.83664 
 6                     1.18972   0.80309  -2.64866 
 8                     2.11882   0.64814  -3.41636 
 1                    -0.14277   0.86217  -4.27429 
 6                     1.38638   1.04876  -1.18367 
 1                     1.08016   2.08603  -0.99969 
 1                     0.66373   0.43127  -0.64113 
 8                     0.19339  -1.55813  -2.72187 
 6                    -0.14924  -2.93367  -2.80402 
 1                     0.75331  -3.49434  -2.56842 
 1                    -0.92786  -3.20215  -2.08468 
 1                    -0.50601  -3.1948   -3.8019 
 6                     2.80764   0.80113  -0.71957 
 1                     2.89878   0.99284   0.34943 
 1                     3.1014   -0.23265  -0.90894 
 1                     3.50892   1.44907  -1.2454 
