# Supplementary material for: The “cesium effect” magnified: exceptional chemoselectivity in cesium ion mediated nucleophilic reactions
Source: Chem Sci. 2024 Mar 6;15(14):5277–83. doi: 10.1039/d4sc00316k (PMC10988617; doi:10.1039/d4sc00316k)
Supplement: SC-015-D4SC00316K-s002 [file SC-015-D4SC00316K-s002.zip › ASM/TSB-Cs-E-T/Fragment F2/ts3e-d1-unfrz2-EDASP2-si.txt]

ts3e-d1-unfrz2-EDASP20
E(UMN15) = -767.461509263

        Charge = 0       Multiplicity = 2
Single point geometry:
 6                    -2.12844   1.71733  -1.87238 
 6                    -1.48757   1.86594  -3.04387 
 1                    -1.61224   2.8175   -3.54933 
 6                    -2.97721   2.80003  -1.31451 
 6                    -3.97938   3.37269  -2.09542 
 6                    -2.77598   3.26878  -0.01448 
 6                    -4.77132   4.39536  -1.58535 
 1                    -4.14623   3.00044  -3.10027 
 6                    -3.56951   4.28664   0.49652 
 1                    -1.98316   2.84701   0.59593 
 6                    -4.57104   4.8515   -0.28791 
 1                    -5.55027   4.82946  -2.19972 
 1                    -3.40051   4.64515   1.50429 
 1                    -5.19068   5.64466   0.11131 
 6                    -0.5562   -0.5795   -3.23765 
 6                    -0.51214   0.91014  -3.65213 
 8                     0.53054  -1.18496  -3.12888 
 8                    -1.55768  -1.32439  -3.86899 
 6                    -2.81301  -0.7338   -4.13212 
 1                    -3.38713  -1.45505  -4.71029 
 1                    -3.35927  -0.51175  -3.21083 
 1                    -2.72472   0.18552  -4.72225 
 6                    -0.35718   1.04057  -5.17316 
 6                    -0.63069   2.3759   -5.80893 
 1                    -1.70577   2.56701  -5.71067 
 1                    -0.14144   3.14846  -5.2065 
 6                    -0.19927   2.43444  -7.26068 
 1                    -0.72806   1.6893   -7.85517 
 1                    -0.40962   3.41896  -7.67809 
 1                     0.86964   2.24113  -7.35822 
 8                     0.02539   0.09516  -5.82982 
 1                     0.47284   1.2397   -3.2833 
