# Supplementary material for: The “cesium effect” magnified: exceptional chemoselectivity in cesium ion mediated nucleophilic reactions
Source: Chem Sci. 2024 Mar 6;15(14):5277–83. doi: 10.1039/d4sc00316k (PMC10988617; doi:10.1039/d4sc00316k)
Supplement: SC-015-D4SC00316K-s002 [file SC-015-D4SC00316K-s002.zip › ASM/TSB-Cs-K-C/Fragment F1/ts3-ketC-highE-c12-DI1-si.txt]

ts3-ketC-highE-c12-DI10
E(UMN15) = -360.885389333

        Charge = 0       Multiplicity = 2
Single point geometry:
 6                    -2.31143   0.32225  -0.44633 
 7                    -1.84038  -0.80451  -0.84405 
 6                    -3.03652   0.36706   0.87812 
 8                    -4.22053  -0.19125   0.84952 
 8                    -2.48248   0.84804   1.83945 
 6                    -4.96272  -0.22803   2.099 
 1                    -4.8231    0.72866   2.60201 
 1                    -6.00048  -0.32694   1.7916 
 6                    -4.51076  -1.38976   2.94669 
 1                    -4.64876  -2.33164   2.41497 
 1                    -3.46268  -1.28676   3.22906 
 1                    -5.10845  -1.42013   3.85829 
 1                    -2.03894  -1.63619  -0.28345 
