# Supplementary material for: The “cesium effect” magnified: exceptional chemoselectivity in cesium ion mediated nucleophilic reactions
Source: Chem Sci. 2024 Mar 6;15(14):5277–83. doi: 10.1039/d4sc00316k (PMC10988617; doi:10.1039/d4sc00316k)
Supplement: SC-015-D4SC00316K-s002 [file SC-015-D4SC00316K-s002.zip › ASM/TSB-Cs-K-C/Fragment F1/ts3-ketC-highE-c13-DI1-si.txt]

ts3-ketC-highE-c13-DI10
E(UMN15) = -360.885802088

        Charge = 0       Multiplicity = 2
Single point geometry:
 6                    -2.49015   0.07873  -0.732 
 7                    -1.88796  -0.99195  -1.09689 
 6                    -3.63848  -0.03134   0.24726 
 8                    -3.26374  -0.65804   1.35303 
 8                    -4.74181   0.37301  -0.00486 
 6                    -4.26758  -0.79897   2.39257 
 1                    -5.2096   -1.07748   1.92257 
 1                    -3.9126   -1.62424   3.00488 
 6                    -4.38263   0.48321   3.17835 
 1                    -3.42019   0.75422   3.61698 
 1                    -4.73177   1.30105   2.54642 
 1                    -5.09994   0.34641   3.98821 
 1                    -2.15938  -1.87135  -0.65244 
