# Supplementary material for: The “cesium effect” magnified: exceptional chemoselectivity in cesium ion mediated nucleophilic reactions
Source: Chem Sci. 2024 Mar 6;15(14):5277–83. doi: 10.1039/d4sc00316k (PMC10988617; doi:10.1039/d4sc00316k)
Supplement: SC-015-D4SC00316K-s002 [file SC-015-D4SC00316K-s002.zip › ASM/TSB-Cs-K-C/Fragment F1/ts3-monoket-nu1-dia3-unfroz-cs-r2-s8-DI1-si.txt]

ts3-monoket-nu1-dia3-unfroz-cs-r2-s8-DI10
E(UMN15) = -360.885402914

        Charge = 0       Multiplicity = 2
Single point geometry:
 6                    -2.23806   0.44563  -0.41634 
 7                    -1.39864  -0.51177  -0.46048 
 6                    -3.58944   0.22313   0.2363 
 8                    -3.59106  -0.86834   0.98045 
 8                    -4.53287   0.93586   0.01929 
 6                    -4.86434  -1.27923   1.53418 
 1                    -4.60668  -1.89017   2.39572 
 1                    -5.39616  -0.38929   1.86797 
 6                    -5.64889  -2.05272   0.50375 
 1                    -5.85243  -1.43668  -0.3735 
 1                    -5.10405  -2.94773   0.19812 
 1                    -6.60264  -2.36371   0.93108 
 1                    -1.64229  -1.39684  -0.01017 
