# Supplementary material for: The “cesium effect” magnified: exceptional chemoselectivity in cesium ion mediated nucleophilic reactions
Source: Chem Sci. 2024 Mar 6;15(14):5277–83. doi: 10.1039/d4sc00316k (PMC10988617; doi:10.1039/d4sc00316k)
Supplement: SC-015-D4SC00316K-s002 [file SC-015-D4SC00316K-s002.zip › ASM/TSB-Cs-K-C/Fragment F2/ts3-ketC-highE-c12-DI2-si.txt]

ts3-ketC-highE-c12-DI20
E(UMN15) = -767.462189694

        Charge = 0       Multiplicity = 2
Single point geometry:
 6                    -1.96446   1.56054  -1.12285 
 6                    -1.21339   1.47548  -2.24004 
 1                    -0.97355   2.39157  -2.77189 
 6                    -2.41699   2.8649   -0.58173 
 6                    -1.49898   3.90646  -0.44198 
 6                    -3.74948   3.08127  -0.2262 
 6                    -1.90451   5.14477   0.03995 
 1                    -0.45898   3.73512  -0.70582 
 6                    -4.15387   4.31786   0.25855 
 1                    -4.48001   2.28861  -0.35302 
 6                    -3.23306   5.35172   0.39292 
 1                    -1.18296   5.94548   0.14421 
 1                    -5.19182   4.4775    0.5222 
 1                    -3.55097   6.31543   0.77026 
 6                    -0.34228  -0.84946  -1.71414 
 6                    -0.77888   0.1786   -2.81656 
 6                    -0.30704  -2.29202  -2.21701 
 1                    -0.56418  -2.93588  -1.37067 
 1                    -1.06388  -2.44213  -2.99085 
 8                     0.54461  -0.50131  -0.87839 
 6                     0.20974   0.28177  -3.9642 
 8                     1.305     1.02814  -3.84746 
 8                     0.01681  -0.3133   -4.99843 
 6                     1.64931   1.76408  -2.67297 
 1                     2.72996   1.69234  -2.5681 
 1                     1.37002   2.80904  -2.80878 
 1                     1.18425   1.33332  -1.78475 
 6                     1.08173  -2.66701  -2.71529 
 1                     1.81352  -2.54392  -1.91669 
 1                     1.09875  -3.70828  -3.03967 
 1                     1.39672  -2.05483  -3.56181 
 1                    -1.66407  -0.28263  -3.27224 
