# Supplementary material for: The “cesium effect” magnified: exceptional chemoselectivity in cesium ion mediated nucleophilic reactions
Source: Chem Sci. 2024 Mar 6;15(14):5277–83. doi: 10.1039/d4sc00316k (PMC10988617; doi:10.1039/d4sc00316k)
Supplement: SC-015-D4SC00316K-s002 [file SC-015-D4SC00316K-s002.zip › ASM/TSB-Cs-K-C/Fragment F2/ts3-ketC-highE-c13-DI2-si.txt]

ts3-ketC-highE-c13-DI20
E(UMN15) = -767.465169265

        Charge = 0       Multiplicity = 2
Single point geometry:
 6                    -2.11509   1.37471  -1.28115 
 6                    -1.25148   1.38897  -2.31579 
 1                    -0.96093   2.34829  -2.73248 
 6                    -2.64776   2.61882  -0.67911 
 6                    -3.10333   3.6623   -1.48436 
 6                    -2.66922   2.77559   0.70748 
 6                    -3.56998   4.8384   -0.91132 
 1                    -3.10723   3.5401   -2.56136 
 6                    -3.14184   3.94732   1.28215 
 1                    -2.29778   1.97723   1.34478 
 6                    -3.59328   4.98313   0.4716 
 1                    -3.92706   5.63958  -1.54622 
 1                    -3.15221   4.0541    2.35991 
 1                    -3.96403   5.89809   0.91613 
 6                    -0.27084  -0.90614  -1.85649 
 6                    -0.71852   0.14628  -2.93215 
 6                    -0.14141  -2.32139  -2.41094 
 1                    -0.39191  -3.00986  -1.59861 
 1                    -0.86213  -2.47897  -3.21681 
 8                     0.51822  -0.55592  -0.93918 
 6                     0.30903   0.36391  -4.03037 
 8                     1.35716   1.15691  -3.83248 
 8                     0.18111  -0.17817  -5.10381 
 6                     1.64704   1.81053  -2.59417 
 1                     2.72568   1.75606  -2.46131 
 1                     1.3467    2.85558  -2.66256 
 1                     1.16666   1.31101  -1.75269 
 6                     1.28214  -2.59882  -2.87523 
 1                     1.98195  -2.46369  -2.05012 
 1                     1.36941  -3.62475  -3.23495 
 1                     1.58562  -1.93956  -3.68991 
 1                    -1.55054  -0.34834  -3.44741 
