# Supplementary material for: The “cesium effect” magnified: exceptional chemoselectivity in cesium ion mediated nucleophilic reactions
Source: Chem Sci. 2024 Mar 6;15(14):5277–83. doi: 10.1039/d4sc00316k (PMC10988617; doi:10.1039/d4sc00316k)
Supplement: SC-015-D4SC00316K-s002 [file SC-015-D4SC00316K-s002.zip › ASM/TSB-Cs-K-C/Fragment F2/ts3-monoket-nu1-dia3-unfroz-cs-r2-s8-DI2-si.txt]

ts3-monoket-nu1-dia3-unfroz-cs-r2-s8-DI20
E(UMN15) = -767.465448472

        Charge = 0       Multiplicity = 2
Single point geometry:
 6                    -1.94782   1.68951  -1.14272 
 6                    -1.24793   1.54822  -2.27573 
 1                    -1.00289   2.42629  -2.86256 
 6                    -2.39959   2.98836  -0.60493 
 6                    -2.77987   4.02196  -1.46205 
 6                    -2.41672   3.20851   0.77378 
 6                    -3.15961   5.25472  -0.9494 
 1                    -2.79661   3.84951  -2.53181 
 6                    -2.79798   4.44088   1.2859 
 1                    -2.11584   2.4155    1.45169 
 6                    -3.16931   5.46799   0.42499 
 1                    -3.45935   6.0473   -1.62373 
 1                    -2.80208   4.60112   2.35681 
 1                    -3.47012   6.42884   0.8235 
 6                    -0.28054  -0.77697  -1.71685 
 6                    -0.82129   0.21204  -2.80055 
 6                     1.04824  -0.31148  -1.14271 
 1                     1.76754  -0.35536  -1.96706 
 1                     0.96202   0.73786  -0.84274 
 8                    -0.43756  -2.01762  -1.99743 
 6                    -1.98844  -0.52339  -3.44241 
 8                    -1.7818   -1.26215  -4.52386 
 8                    -3.10095  -0.50659  -2.95718 
 6                    -0.48583  -1.39615  -5.11811 
 1                    -0.59857  -2.13847  -5.90359 
 1                    -0.16742  -0.45231  -5.55999 
 1                     0.23418  -1.74683  -4.38021 
 6                     1.50914  -1.18032   0.0128 
 1                     1.59915  -2.22034  -0.30218 
 1                     2.47867  -0.84914   0.38639 
 1                     0.80194  -1.13599   0.84523 
 1                    -0.00821   0.34598  -3.51295 
