# Supplementary material for: The “cesium effect” magnified: exceptional chemoselectivity in cesium ion mediated nucleophilic reactions
Source: Chem Sci. 2024 Mar 6;15(14):5277–83. doi: 10.1039/d4sc00316k (PMC10988617; doi:10.1039/d4sc00316k)
Supplement: SC-015-D4SC00316K-s002 [file SC-015-D4SC00316K-s002.zip › ASM/TSB-Cs-K-T/Fragment F1/ts3-ket2-Cs-c1-EDASP1-si.txt]

ts3-ket2-Cs-c1-EDASP10
E(UMN15) = -360.888295549

        Charge = 0       Multiplicity = 2
Single point geometry:
 6                    -1.61824   0.09665  -0.58149 
 7                    -0.76735  -0.83753  -0.74706 
 6                    -2.60942  -0.0389    0.55654 
 8                    -3.84025  -0.06093   0.08861 
 8                    -2.27348  -0.18104   1.70584 
 6                    -4.91826  -0.18782   1.04829 
 1                    -5.74275  -0.60822   0.47774 
 1                    -4.61252  -0.89623   1.8174 
 6                    -5.26345   1.16202   1.62452 
 1                    -4.4227    1.57582   2.18338 
 1                    -5.53965   1.85863   0.83079 
 1                    -6.10976   1.05728   2.30464 
 1                    -0.76095  -1.59039  -0.05671 
