# Supplementary material for: The “cesium effect” magnified: exceptional chemoselectivity in cesium ion mediated nucleophilic reactions
Source: Chem Sci. 2024 Mar 6;15(14):5277–83. doi: 10.1039/d4sc00316k (PMC10988617; doi:10.1039/d4sc00316k)
Supplement: SC-015-D4SC00316K-s002 [file SC-015-D4SC00316K-s002.zip › ASM/TSB-Cs-K-T/Fragment F1/ts3-ket2-Cs-c10-EDASP1-si.txt]

ts3-ket2-Cs-c10-EDASP10
E(UMN15) = -360.887064346

        Charge = 0       Multiplicity = 2
Single point geometry:
 6                    -1.71246   0.07806  -0.54884 
 7                    -0.8817   -0.87983  -0.70992 
 6                    -2.66674  -0.03705   0.62226 
 8                    -3.91707   0.05471   0.21852 
 8                    -2.29003  -0.27177   1.74321 
 6                    -4.94934  -0.07286   1.22708 
 1                    -5.82684  -0.40647   0.67839 
 1                    -4.64688  -0.84757   1.9308 
 6                    -5.18255   1.25162   1.90901 
 1                    -4.28023   1.59273   2.4192 
 1                    -5.4898    2.00842   1.18581 
 1                    -5.97434   1.13863   2.6508 
 1                    -0.8542   -1.59608   0.01884 
