# Supplementary material for: The “cesium effect” magnified: exceptional chemoselectivity in cesium ion mediated nucleophilic reactions
Source: Chem Sci. 2024 Mar 6;15(14):5277–83. doi: 10.1039/d4sc00316k (PMC10988617; doi:10.1039/d4sc00316k)
Supplement: SC-015-D4SC00316K-s002 [file SC-015-D4SC00316K-s002.zip › ASM/TSB-Cs-K-T/Fragment F1/ts3-ket2-Cs-c4-EDASP1-si.txt]

ts3-ket2-Cs-c4-EDASP10
E(UMN15) = -360.887634815

        Charge = 0       Multiplicity = 2
Single point geometry:
 6                    -1.78475  -0.02585  -0.54735 
 7                    -0.99947  -1.01532  -0.74341 
 6                    -2.7812   -0.12966   0.58658 
 8                    -4.01529  -0.15038   0.14562 
 8                    -2.42069  -0.23453   1.73716 
 6                    -5.08099  -0.25476   1.12582 
 1                    -5.91417  -0.68085   0.57286 
 1                    -4.76559  -0.9528    1.90027 
 6                    -5.41203   1.10529   1.68445 
 1                    -4.56522   1.52238   2.23142 
 1                    -5.69096   1.79158   0.88314 
 1                    -6.25378   1.01405   2.37204 
 1                    -1.07339  -1.81238  -0.10823 
