# Supplementary material for: The “cesium effect” magnified: exceptional chemoselectivity in cesium ion mediated nucleophilic reactions
Source: Chem Sci. 2024 Mar 6;15(14):5277–83. doi: 10.1039/d4sc00316k (PMC10988617; doi:10.1039/d4sc00316k)
Supplement: SC-015-D4SC00316K-s002 [file SC-015-D4SC00316K-s002.zip › ASM/TSB-Cs-K-T/Fragment F1/ts3-ket2-Cs-c8-EDASP1-si.txt]

ts3-ket2-Cs-c8-EDASP10
E(UMN15) = -360.887665929

        Charge = 0       Multiplicity = 2
Single point geometry:
 6                    -1.65276   0.07471  -0.55488 
 7                    -0.80935  -0.87147  -0.70977 
 6                    -2.64034  -0.04882   0.5865 
 8                    -3.87356  -0.04976   0.12236 
 8                    -2.30327  -0.20261   1.73321 
 6                    -4.9478   -0.16685   1.08723 
 1                    -5.78101  -0.57383   0.51948 
 1                    -4.64698  -0.88269   1.85141 
 6                    -5.27198   1.18458   1.67188 
 1                    -4.42018   1.58723   2.22218 
 1                    -5.54966   1.88683   0.88375 
 1                    -6.11134   1.08652   2.36157 
 1                    -0.78806  -1.60125   0.00521 
