# Supplementary material for: The “cesium effect” magnified: exceptional chemoselectivity in cesium ion mediated nucleophilic reactions
Source: Chem Sci. 2024 Mar 6;15(14):5277–83. doi: 10.1039/d4sc00316k (PMC10988617; doi:10.1039/d4sc00316k)
Supplement: SC-015-D4SC00316K-s002 [file SC-015-D4SC00316K-s002.zip › ASM/TSB-Cs-K-T/Fragment F1/ts3-ket2-Cs-c9-EDASP1-si.txt]

ts3-ket2-Cs-c9-EDASP10
E(UMN15) = -360.887548996

        Charge = 0       Multiplicity = 2
Single point geometry:
 6                    -1.64409   0.09226  -0.56987 
 7                    -0.79288  -0.84617  -0.7346 
 6                    -2.63351  -0.0549    0.56661 
 8                    -3.86558  -0.06239   0.09864 
 8                    -2.29787  -0.21883   1.71223 
 6                    -4.94136  -0.20588   1.05839 
 1                    -5.76796  -0.61434   0.48204 
 1                    -4.63445  -0.92939   1.81285 
 6                    -5.28406   1.13243   1.66218 
 1                    -4.44002   1.53637   2.22325 
 1                    -5.56654   1.84363   0.88385 
 1                    -6.12549   1.0135    2.34606 
 1                    -0.76718  -1.5865   -0.03067 
