# Supplementary material for: The “cesium effect” magnified: exceptional chemoselectivity in cesium ion mediated nucleophilic reactions
Source: Chem Sci. 2024 Mar 6;15(14):5277–83. doi: 10.1039/d4sc00316k (PMC10988617; doi:10.1039/d4sc00316k)
Supplement: SC-015-D4SC00316K-s002 [file SC-015-D4SC00316K-s002.zip › ASM/TSB-Cs-K-T/Fragment F1/ts3-ket2-new-Cs-c2-EDASP1-si.txt]

ts3-ket2-new-Cs-c2-EDASP10
E(UMN15) = -360.887591602

        Charge = 0       Multiplicity = 2
Single point geometry:
 6                    -1.71126   0.04373  -0.61278 
 7                    -0.82499  -0.86346  -0.76313 
 6                    -2.72227  -0.15339   0.49695 
 8                    -3.94857  -0.04281   0.02997 
 8                    -2.40348  -0.44603   1.62212 
 6                    -5.03742  -0.22056   0.96956 
 1                    -5.8798   -0.53047   0.35592 
 1                    -4.77297  -1.02611   1.65338 
 6                    -5.31512   1.07168   1.69552 
 1                    -4.44699   1.38772   2.27651 
 1                    -5.57863   1.86112   0.98984 
 1                    -6.15115   0.92597   2.38072 
 1                    -0.80252  -1.62017  -0.07647 
