# Supplementary material for: The “cesium effect” magnified: exceptional chemoselectivity in cesium ion mediated nucleophilic reactions
Source: Chem Sci. 2024 Mar 6;15(14):5277–83. doi: 10.1039/d4sc00316k (PMC10988617; doi:10.1039/d4sc00316k)
Supplement: SC-015-D4SC00316K-s002 [file SC-015-D4SC00316K-s002.zip › ASM/TSB-Cs-K-T/Fragment F1/ts3-ket2-new-Cs-c5-EDASP1-si.txt]

ts3-ket2-new-Cs-c5-EDASP10
E(UMN15) = -360.886697194

        Charge = 0       Multiplicity = 2
Single point geometry:
 6                    -1.69095   0.05656  -0.5863 
 7                    -0.85498  -0.89861  -0.74836 
 6                    -2.64976  -0.0734    0.57551 
 8                    -3.89832   0.01583   0.18419 
 8                    -2.26987  -0.31405   1.70002 
 6                    -4.92888  -0.13798   1.19104 
 1                    -5.80483  -0.4639    0.63606 
 1                    -4.62263  -0.92974   1.87448 
 6                    -5.17354   1.17014   1.90114 
 1                    -4.27357   1.52278   2.40958 
 1                    -5.49679   1.93656   1.19563 
 1                    -5.95999   1.03197   2.64437 
 1                    -0.8336   -1.63249  -0.03796 
