# Supplementary material for: The “cesium effect” magnified: exceptional chemoselectivity in cesium ion mediated nucleophilic reactions
Source: Chem Sci. 2024 Mar 6;15(14):5277–83. doi: 10.1039/d4sc00316k (PMC10988617; doi:10.1039/d4sc00316k)
Supplement: SC-015-D4SC00316K-s002 [file SC-015-D4SC00316K-s002.zip › ASM/TSB-Cs-K-T/Fragment F1/ts3-ket2-new-Cs-c7-EDASP1-si.txt]

ts3-ket2-new-Cs-c7-EDASP10
E(UMN15) = -360.888415838

        Charge = 0       Multiplicity = 2
Single point geometry:
 6                    -1.63534   0.15669  -0.4722 
 7                    -0.75283  -0.75308  -0.60058 
 6                    -2.63571   0.0279    0.65988 
 8                    -3.85421  -0.0849    0.1718 
 8                    -2.31478  -0.03186   1.81976 
 6                    -4.94486  -0.21605   1.11661 
 1                    -5.73259  -0.71318   0.5558 
 1                    -4.61881  -0.86166   1.93131 
 6                    -5.37523   1.14322   1.60682 
 1                    -4.5729    1.63108   2.16218 
 1                    -5.66482   1.77971   0.7685 
 1                    -6.23379   1.03103   2.2702 
 1                    -0.72537  -1.47953   0.11766 
