# Supplementary material for: The “cesium effect” magnified: exceptional chemoselectivity in cesium ion mediated nucleophilic reactions
Source: Chem Sci. 2024 Mar 6;15(14):5277–83. doi: 10.1039/d4sc00316k (PMC10988617; doi:10.1039/d4sc00316k)
Supplement: SC-015-D4SC00316K-s002 [file SC-015-D4SC00316K-s002.zip › ASM/TSB-Cs-K-T/Fragment F1/ts3-ket4-unfrz3-EDASP1-si.txt]

ts3-ket4-unfrz3-EDASP10
E(UMN15) = -360.889047205

        Charge = 0       Multiplicity = 2
Single point geometry:
 6                    -1.70831  -0.34867  -0.38076 
 7                    -0.66284  -1.05998  -0.5024 
 6                    -2.70927  -0.74296   0.69149 
 8                    -3.94111  -0.50121   0.3108 
 8                    -2.36588  -1.24753   1.73134 
 6                    -4.98839  -0.73005   1.28161 
 1                    -5.03715  -1.79979   1.48775 
 1                    -4.70915  -0.21079   2.19992 
 6                    -6.26578  -0.19519   0.69344 
 1                    -6.17071   0.8709    0.47747 
 1                    -6.5211   -0.72071  -0.22709 
 1                    -7.07857  -0.33238   1.40685 
 1                    -0.53875  -1.8567    0.12792 
