# Supplementary material for: The “cesium effect” magnified: exceptional chemoselectivity in cesium ion mediated nucleophilic reactions
Source: Chem Sci. 2024 Mar 6;15(14):5277–83. doi: 10.1039/d4sc00316k (PMC10988617; doi:10.1039/d4sc00316k)
Supplement: SC-015-D4SC00316K-s002 [file SC-015-D4SC00316K-s002.zip › ASM/TSB-Cs-K-T/Fragment F2/ts3-ket2-Cs-c1-EDASP2-si.txt]

ts3-ket2-Cs-c1-EDASP20
E(UMN15) = -767.464103489

        Charge = 0       Multiplicity = 2
Single point geometry:
 6                    -1.69641   1.21561  -1.51764 
 6                    -0.94472   1.19254  -2.63019 
 1                    -1.05481   2.01925  -3.32659 
 6                    -2.60294   2.35071  -1.21767 
 6                    -3.50316   2.81517  -2.17607 
 6                    -2.54181   2.98336   0.02492 
 6                    -4.32854   3.89684  -1.89677 
 1                    -3.56096   2.31667  -3.13757 
 6                    -3.36362   4.06872   0.30145 
 1                    -1.83385   2.63763   0.77206 
 6                    -4.25996   4.52628  -0.65786 
 1                    -5.02857   4.24662  -2.64533 
 1                    -3.30243   4.55752   1.26588 
 1                    -4.90324   5.36997  -0.44124 
 6                     0.72502  -0.61919  -1.80602 
 6                     0.12709   0.21319  -2.98183 
 6                     1.02682  -2.07343  -2.13766 
 1                     0.11574  -2.57267  -2.48167 
 1                     1.71454  -2.05039  -2.98985 
 8                     1.52011   0.02137  -1.07385 
 6                    -0.06066  -0.5413   -4.30558 
 8                    -1.19242  -1.17062  -4.60704 
 8                     0.83934  -0.56272  -5.11205 
 6                    -2.29391  -1.29411  -3.71225 
 1                    -2.91573  -0.39969  -3.74156 
 1                    -2.87244  -2.14418  -4.0651 
 1                    -1.958    -1.49827  -2.69725 
 6                     1.66934  -2.82097  -0.98375 
 1                     2.60763  -2.34516  -0.69446 
 1                     1.02571  -2.84868  -0.10142 
 1                     1.88558  -3.85115  -1.26786 
 1                     0.98587   0.84363  -3.23709 
