# Supplementary material for: The “cesium effect” magnified: exceptional chemoselectivity in cesium ion mediated nucleophilic reactions
Source: Chem Sci. 2024 Mar 6;15(14):5277–83. doi: 10.1039/d4sc00316k (PMC10988617; doi:10.1039/d4sc00316k)
Supplement: SC-015-D4SC00316K-s002 [file SC-015-D4SC00316K-s002.zip › ASM/TSB-Cs-K-T/Fragment F2/ts3-ket2-Cs-c10-EDASP2-si.txt]

ts3-ket2-Cs-c10-EDASP20
E(UMN15) = -767.459336912

        Charge = 0       Multiplicity = 2
Single point geometry:
 6                    -1.76312   1.18959  -1.4898 
 6                    -0.95605   1.16624  -2.56434 
 1                    -1.00985   2.00578  -3.25194 
 6                    -2.65967   2.34259  -1.22944 
 6                    -3.52177   2.80601  -2.22226 
 6                    -2.62046   2.99735   0.00214 
 6                    -4.33506   3.90746  -1.98656 
 1                    -3.5598    2.29215  -3.17694 
 6                    -3.43012   4.10121   0.23528 
 1                    -1.9383    2.65434   0.77411 
 6                    -4.29095   4.55696  -0.75744 
 1                    -5.00593   4.25677  -2.76164 
 1                    -3.38687   4.60669   1.19206 
 1                    -4.92413   5.41606  -0.57415 
 6                     0.58866  -0.73039  -1.65727 
 6                     0.11454   0.16999  -2.86019 
 6                     0.85274  -2.18832  -2.0452 
 1                    -0.03824  -2.62602  -2.51045 
 1                     1.63673  -2.14817  -2.81027 
 8                     1.39902  -0.15676  -0.88681 
 6                     0.00331  -0.5519   -4.19656 
 8                    -1.10102  -1.19688  -4.5715 
 8                     0.95094  -0.58731  -4.9539 
 6                    -2.28461  -1.26207  -3.7749 
 1                    -2.85946  -0.34259  -3.87404 
 1                    -2.86453  -2.09284  -4.16853 
 1                    -2.04737  -1.46009  -2.73124 
 6                     1.33199  -3.03072  -0.87659 
 1                     2.18458  -2.55218  -0.39554 
 1                     0.5543   -3.16939  -0.12198 
 1                     1.63626  -4.02257  -1.21376 
 1                     1.01226   0.77636  -3.02337 
