# Supplementary material for: The “cesium effect” magnified: exceptional chemoselectivity in cesium ion mediated nucleophilic reactions
Source: Chem Sci. 2024 Mar 6;15(14):5277–83. doi: 10.1039/d4sc00316k (PMC10988617; doi:10.1039/d4sc00316k)
Supplement: SC-015-D4SC00316K-s002 [file SC-015-D4SC00316K-s002.zip › ASM/TSB-Cs-K-T/Fragment F2/ts3-ket2-Cs-c4-EDASP2-si.txt]

ts3-ket2-Cs-c4-EDASP20
E(UMN15) = -767.462583067

        Charge = 0       Multiplicity = 2
Single point geometry:
 6                    -1.71393   1.1605   -1.38891 
 6                    -0.80366   1.20454  -2.37782 
 1                    -0.79041   2.09024  -3.00731 
 6                    -2.63943   2.29437  -1.14029 
 6                    -3.45922   2.7701   -2.1628 
 6                    -2.67728   2.9128    0.10964 
 6                    -4.30696   3.84731  -1.93727 
 1                    -3.43446   2.28493  -3.13264 
 6                    -3.52111   3.99335   0.33314 
 1                    -2.02797   2.56136   0.90638 
 6                    -4.3399    4.46022  -0.68903 
 1                    -4.94401   4.20655  -2.73584 
 1                    -3.53768   4.47161   1.30462 
 1                    -5.00046   5.30017  -0.51417 
 6                     0.60992  -0.79621  -1.51446 
 6                     0.28111   0.21786  -2.65266 
 6                     0.91111  -2.20964  -1.9955 
 1                     0.08798  -2.57718  -2.6158 
 1                     1.78403  -2.115    -2.64976 
 8                     1.30039  -0.31115  -0.5759 
 6                     0.29766  -0.35518  -4.0767 
 8                    -0.78855  -0.88905  -4.62892 
 8                     1.3156   -0.32047  -4.7254 
 6                    -2.02628  -1.05146  -3.9429 
 1                    -2.61495  -0.13574  -3.99536 
 1                    -2.55563  -1.84749  -4.46082 
 1                    -1.87322  -1.35186  -2.90728 
 6                     1.22172  -3.17307  -0.86502 
 1                     2.0125   -2.77264  -0.23031 
 1                     0.34684  -3.36923  -0.23984 
 1                     1.55428  -4.13254  -1.26174 
 1                     1.19679   0.81963  -2.66769 
