# Supplementary material for: The “cesium effect” magnified: exceptional chemoselectivity in cesium ion mediated nucleophilic reactions
Source: Chem Sci. 2024 Mar 6;15(14):5277–83. doi: 10.1039/d4sc00316k (PMC10988617; doi:10.1039/d4sc00316k)
Supplement: SC-015-D4SC00316K-s002 [file SC-015-D4SC00316K-s002.zip › ASM/TSB-Cs-K-T/Fragment F2/ts3-ket2-Cs-c8-EDASP2-si.txt]

ts3-ket2-Cs-c8-EDASP20
E(UMN15) = -767.459924965

        Charge = 0       Multiplicity = 2
Single point geometry:
 6                    -1.7074    1.19274  -1.48841 
 6                    -0.91548   1.17167  -2.57326 
 1                    -0.9821    2.00915  -3.26233 
 6                    -2.60889   2.33601  -1.2048 
 6                    -3.49446   2.80089  -2.17626 
 6                    -2.55562   2.97579   0.03447 
 6                    -4.31548   3.89001  -1.91235 
 1                    -3.54487   2.29755  -3.13584 
 6                    -3.3728    4.06831   0.29525 
 1                    -1.85629   2.63072   0.78987 
 6                    -4.25591   4.52595  -0.67644 
 1                    -5.00459   4.24068  -2.67062 
 1                    -3.31781   4.56296   1.25704 
 1                    -4.89534   5.37555  -0.47176 
 6                     0.6568   -0.70266  -1.67525 
 6                     0.14928   0.17233  -2.8821 
 6                     0.93523  -2.15934  -2.04971 
 1                     0.05012  -2.60831  -2.51338 
 1                     1.71508  -2.11569  -2.81917 
 8                     1.46751  -0.1058   -0.92293 
 6                     0.00744  -0.56148  -4.21339 
 8                    -1.12437  -1.13664  -4.59253 
 8                     0.95716  -0.6282   -4.96863 
 6                    -2.27495  -1.24193  -3.7551 
 1                    -2.87037  -0.33149  -3.80756 
 1                    -2.85416  -2.07392  -4.14733 
 1                    -1.99354  -1.46333  -2.72722 
 6                     1.42508  -2.98995  -0.8776 
 1                     2.26078  -2.49131  -0.38674 
 1                     0.64324  -3.14955  -0.13161 
 1                     1.75547  -3.97395  -1.21278 
 1                     1.04086   0.7792   -3.07375 
