# Supplementary material for: The “cesium effect” magnified: exceptional chemoselectivity in cesium ion mediated nucleophilic reactions
Source: Chem Sci. 2024 Mar 6;15(14):5277–83. doi: 10.1039/d4sc00316k (PMC10988617; doi:10.1039/d4sc00316k)
Supplement: SC-015-D4SC00316K-s002 [file SC-015-D4SC00316K-s002.zip › ASM/TSB-Cs-K-T/Fragment F2/ts3-ket2-Cs-c9-EDASP2-si.txt]

ts3-ket2-Cs-c9-EDASP20
E(UMN15) = -767.459021508

        Charge = 0       Multiplicity = 2
Single point geometry:
 6                    -1.69927   1.22574  -1.48375 
 6                    -0.89148   1.23384  -2.55726 
 1                    -0.95251   2.08587  -3.22872 
 6                    -2.61472   2.35539  -1.19026 
 6                    -3.49442   2.82798  -2.16332 
 6                    -2.58095   2.97464   0.06002 
 6                    -4.32944   3.90409  -1.88992 
 1                    -3.52917   2.34098  -3.13202 
 6                    -3.41219   4.05405   0.33045 
 1                    -1.88551   2.62424   0.81647 
 6                    -4.28974   4.51916  -0.64276 
 1                    -5.01386   4.26099  -2.64955 
 1                    -3.3725    4.53271   1.30102 
 1                    -4.94011   5.35854  -0.43055 
 6                     0.66864  -0.65317  -1.66873 
 6                     0.18204   0.2452   -2.8691 
 6                     0.97232  -2.096    -2.07557 
 1                     0.09526  -2.54793  -2.55241 
 1                     1.75522  -2.02636  -2.83805 
 8                     1.46387  -0.06279  -0.892 
 6                     0.05468  -0.452    -4.21802 
 8                    -1.06761  -1.05775  -4.60787 
 8                     0.99023  -0.47035  -4.99051 
 6                    -2.22331  -1.19534  -3.78061 
 1                    -2.82973  -0.29166  -3.82026 
 1                    -2.78875  -2.02798  -4.19137 
 1                    -1.94594  -1.43133  -2.75539 
 6                     1.4642   -2.94445  -0.91695 
 1                     2.29452  -2.44818  -0.41497 
 1                     0.68119  -3.12405  -0.17628 
 1                     1.80475  -3.91879  -1.26955 
 1                     1.07745   0.85458  -3.03358 
