# Supplementary material for: The “cesium effect” magnified: exceptional chemoselectivity in cesium ion mediated nucleophilic reactions
Source: Chem Sci. 2024 Mar 6;15(14):5277–83. doi: 10.1039/d4sc00316k (PMC10988617; doi:10.1039/d4sc00316k)
Supplement: SC-015-D4SC00316K-s002 [file SC-015-D4SC00316K-s002.zip › ASM/TSB-Cs-K-T/Fragment F2/ts3-ket2-new-Cs-c2-EDASP2-si.txt]

ts3-ket2-new-Cs-c2-EDASP20
E(UMN15) = -767.456583190

        Charge = 0       Multiplicity = 2
Single point geometry:
 6                    -1.77482   1.17839  -1.52473 
 6                    -0.97621   1.18471  -2.60728 
 1                    -1.05672   2.03184  -3.28521 
 6                    -2.65405   2.3315   -1.21862 
 6                    -3.42898   2.92206  -2.21795 
 6                    -2.64524   2.89611   0.05924 
 6                    -4.17485   4.06301  -1.9467 
 1                    -3.4516    2.4773   -3.20667 
 6                    -3.39139   4.03717   0.32978 
 1                    -2.03423   2.45567   0.8418 
 6                    -4.15537   4.62537  -0.67346 
 1                    -4.77875   4.50804  -2.72763 
 1                    -3.37473   4.46612   1.32396 
 1                    -4.73956   5.51207  -0.46202 
 6                     0.62095  -0.61641  -1.67731 
 6                     0.10688   0.20882  -2.91201 
 6                     1.02523  -2.04584  -2.03486 
 1                     0.17531  -2.57662  -2.4783 
 1                     1.78608  -1.95398  -2.81672 
 8                     1.36938   0.05369  -0.90984 
 6                    -0.00909  -0.52671  -4.25126 
 8                    -1.11187  -1.18379  -4.60469 
 8                     0.91668  -0.50799  -5.02832 
 6                    -2.24162  -1.34738  -3.75443 
 1                    -2.87545  -0.46122  -3.77929 
 1                    -2.7962   -2.1939   -4.1517 
 1                    -1.93984  -1.57844  -2.73471 
 6                     1.59774  -2.80483  -0.8517 
 1                     2.43941  -2.25848  -0.42673 
 1                     0.86123  -2.94954  -0.05733 
 1                     1.94465  -3.79214  -1.15877 
 1                     0.9874    0.83224  -3.10356 
