# Supplementary material for: The “cesium effect” magnified: exceptional chemoselectivity in cesium ion mediated nucleophilic reactions
Source: Chem Sci. 2024 Mar 6;15(14):5277–83. doi: 10.1039/d4sc00316k (PMC10988617; doi:10.1039/d4sc00316k)
Supplement: SC-015-D4SC00316K-s002 [file SC-015-D4SC00316K-s002.zip › ASM/TSB-Cs-K-T/Fragment F2/ts3-ket2-new-Cs-c5-EDASP2-si.txt]

ts3-ket2-new-Cs-c5-EDASP20
E(UMN15) = -767.457706976

        Charge = 0       Multiplicity = 2
Single point geometry:
 6                    -1.73104   1.18161  -1.50571 
 6                    -0.89718   1.17859  -2.56195 
 1                    -0.94142   2.02645  -3.24027 
 6                    -2.6424    2.3234   -1.24803 
 6                    -3.49482   2.7867   -2.24908 
 6                    -2.6272    2.96928  -0.01125 
 6                    -4.32278   3.87772  -2.01561 
 1                    -3.51202   2.28134  -3.20877 
 6                    -3.45221   4.06203   0.22049 
 1                    -1.94645   2.62958   0.76378 
 6                    -4.30415   4.51667  -0.78041 
 1                    -4.98467   4.22763  -2.79801 
 1                    -3.42573   4.56372   1.18002 
 1                    -4.94802   5.36831  -0.59969 
 6                     0.60684  -0.72809  -1.64306 
 6                     0.17603   0.18532  -2.84537 
 6                     0.90959  -2.16917  -2.057 
 1                     0.0434   -2.60733  -2.56449 
 1                     1.71272  -2.1002   -2.79758 
 8                     1.39127  -0.15729  -0.83119 
 6                     0.091    -0.49456  -4.21565 
 8                    -1.02452  -1.09171  -4.63414 
 8                     1.04864  -0.49544  -4.95208 
 6                    -2.19882  -1.21442  -3.83999 
 1                    -2.80395  -0.31042  -3.90712 
 1                    -2.75736  -2.05011  -4.25487 
 1                    -1.95781  -1.4382   -2.80198 
 6                     1.36195  -3.03551  -0.8955 
 1                     2.19335  -2.56087  -0.37457 
 1                     0.56174  -3.20588  -0.17024 
 1                     1.6885   -4.01382  -1.25008 
 1                     1.08054   0.7908   -2.97291 
