# Supplementary material for: The “cesium effect” magnified: exceptional chemoselectivity in cesium ion mediated nucleophilic reactions
Source: Chem Sci. 2024 Mar 6;15(14):5277–83. doi: 10.1039/d4sc00316k (PMC10988617; doi:10.1039/d4sc00316k)
Supplement: SC-015-D4SC00316K-s002 [file SC-015-D4SC00316K-s002.zip › ASM/TSB-Cs-K-T/Fragment F2/ts3-ket2-new-Cs-c7-EDASP2-si.txt]

ts3-ket2-new-Cs-c7-EDASP20
E(UMN15) = -767.461078732

        Charge = 0       Multiplicity = 2
Single point geometry:
 6                    -1.74296   1.24416  -1.44237 
 6                    -0.96521   1.22074  -2.5349 
 1                    -1.0834    2.02817  -3.25268 
 6                    -2.69946   2.35019  -1.19606 
 6                    -3.58811   2.7555   -2.19151 
 6                    -2.69572   3.0178    0.02942 
 6                    -4.45777   3.81474  -1.96563 
 1                    -3.60123   2.228    -3.13943 
 6                    -3.56243   4.0801    0.25271 
 1                    -1.99794   2.71931   0.80532 
 6                    -4.44602   4.47974  -0.74351 
 1                    -5.14757   4.11937  -2.74283 
 1                    -3.54546   4.59634   1.20452 
 1                    -5.12386   5.30586  -0.56866 
 6                     0.72974  -0.61545  -1.68277 
 6                     0.16251   0.28824  -2.83457 
 6                     0.89374  -2.09525  -2.0275 
 1                    -0.05917  -2.51732  -2.35834 
 1                     1.56774  -2.14408  -2.89077 
 8                     1.61567  -0.05833  -0.99163 
 6                     0.12761  -0.43117  -4.18074 
 8                    -0.96341  -1.04157  -4.61836 
 8                     1.13241  -0.46872  -4.85921 
 6                    -2.16558  -1.13539  -3.85264 
 1                    -2.77262  -0.24148  -3.99193 
 1                    -2.70012  -1.99873  -4.24045 
 1                    -1.95774  -1.29485  -2.79461 
 6                     1.48861  -2.897    -0.88441 
 1                     2.45129  -2.48165  -0.58579 
 1                     0.84309  -2.89568  -0.0039 
 1                     1.63723  -3.93512  -1.18293 
 1                     1.00049   0.97763  -2.991 
