# Supplementary material for: The “cesium effect” magnified: exceptional chemoselectivity in cesium ion mediated nucleophilic reactions
Source: Chem Sci. 2024 Mar 6;15(14):5277–83. doi: 10.1039/d4sc00316k (PMC10988617; doi:10.1039/d4sc00316k)
Supplement: SC-015-D4SC00316K-s002 [file SC-015-D4SC00316K-s002.zip › ASM/TSB-Cs-K-T/Fragment F2/ts3-ket4-unfrz3-EDASP2-si.txt]

ts3-ket4-unfrz3-EDASP20
E(UMN15) = -767.479368084

        Charge = 0       Multiplicity = 2
Single point geometry:
 6                    -1.92418   0.77874  -1.29526 
 6                    -1.26271   0.74401  -2.46156 
 1                    -1.37819   1.57332  -3.15153 
 6                    -2.80337   1.89839  -0.89296 
 6                    -2.77943   2.36951   0.42169 
 6                    -3.65843   2.50262  -1.81399 
 6                    -3.59662   3.42291   0.80856 
 1                    -2.10599   1.91861   1.14495 
 6                    -4.47321   3.55953  -1.42822 
 1                    -3.69746   2.12722  -2.83005 
 6                    -4.44684   4.02066  -0.1165 
 1                    -3.56501   3.78145   1.82983 
 1                    -5.13745   4.01666  -2.15113 
 1                    -5.08612   4.84131   0.18407 
 6                     0.58544  -0.93582  -1.78086 
 6                    -0.36667  -0.37531  -2.89403 
 6                     1.51726   0.09959  -1.15386 
 1                     1.03522   1.08144  -1.13176 
 1                     1.69709  -0.20783  -0.12115 
 8                     1.02976  -2.10122  -1.9596 
 6                     0.4601    0.06515  -4.07873 
 8                     0.99806  -0.95825  -4.74147 
 8                     0.63943   1.21799  -4.39734 
 6                     1.84603  -0.5986   -5.83724 
 1                     2.71268  -0.04227  -5.47741 
 1                     2.15814  -1.53051  -6.30181 
 1                     1.30226   0.01049  -6.55743 
 1                    -0.96268  -1.24472  -3.19413 
 6                     2.8488    0.15832  -1.89349 
 1                     3.50972   0.89039  -1.42792 
 1                     3.34335  -0.81373  -1.85556 
 1                     2.73577   0.44598  -2.94148 
