# Supplementary material for: The “cesium effect” magnified: exceptional chemoselectivity in cesium ion mediated nucleophilic reactions
Source: Chem Sci. 2024 Mar 6;15(14):5277–83. doi: 10.1039/d4sc00316k (PMC10988617; doi:10.1039/d4sc00316k)
Supplement: SC-015-D4SC00316K-s002 [file SC-015-D4SC00316K-s002.zip › ASM/TSB-E-C/Fragment F1/ts3-e1-n13-unfrz-EDASP1-si.txt]

ts3-e1-n13-unfrz-EDASP10
E(UMN15) = -360.889466383

        Charge = 0       Multiplicity = 2
Single point geometry:
 6                    -1.47794   0.19143  -0.4767 
 7                    -0.52471  -0.64395  -0.55498 
 6                    -2.59141  -0.05826   0.52187 
 8                    -3.75163  -0.08199  -0.10293 
 8                    -2.40057  -0.26091   1.69427 
 6                    -4.94257  -0.2511    0.70185 
 1                    -5.6857   -0.64207   0.01109 
 1                    -4.73871  -0.99442   1.47185 
 6                    -5.35863   1.0756    1.28661 
 1                    -4.60336   1.45208   1.97816 
 1                    -5.51149   1.81129   0.49407 
 1                    -6.2948    0.95322   1.83286 
 1                    -0.51972  -1.45309   0.06922 
