# Supplementary material for: The “cesium effect” magnified: exceptional chemoselectivity in cesium ion mediated nucleophilic reactions
Source: Chem Sci. 2024 Mar 6;15(14):5277–83. doi: 10.1039/d4sc00316k (PMC10988617; doi:10.1039/d4sc00316k)
Supplement: SC-015-D4SC00316K-s002 [file SC-015-D4SC00316K-s002.zip › ASM/TSB-E-C/Fragment F1/ts3-e1-n14-unfrz-EDASP1-si.txt]

ts3-e1-n14-unfrz-EDASP10
E(UMN15) = -360.887629911

        Charge = 0       Multiplicity = 2
Single point geometry:
 6                    -1.34993   0.24377  -0.39913 
 7                    -0.32636  -0.50899  -0.4091 
 6                    -2.50003  -0.07856   0.5322 
 8                    -2.0868   -0.37516   1.74779 
 8                    -3.63999  -0.11583   0.14308 
 6                    -3.10873  -0.77833   2.68973 
 1                    -3.84291   0.02582   2.75436 
 1                    -3.60288  -1.66579   2.29275 
 6                    -2.43465  -1.0423    4.00853 
 1                    -1.69702  -1.8399    3.91527 
 1                    -1.93945  -0.14423   4.37871 
 1                    -3.1831   -1.34943   4.73932 
 1                    -0.28012  -1.28538   0.25329 
