# Supplementary material for: The “cesium effect” magnified: exceptional chemoselectivity in cesium ion mediated nucleophilic reactions
Source: Chem Sci. 2024 Mar 6;15(14):5277–83. doi: 10.1039/d4sc00316k (PMC10988617; doi:10.1039/d4sc00316k)
Supplement: SC-015-D4SC00316K-s002 [file SC-015-D4SC00316K-s002.zip › ASM/TSB-E-C/Fragment F1/ts3-e1-n15-unfrz-EDASP1-si.txt]

ts3-e1-n15-unfrz-EDASP10
E(UMN15) = -360.887348181

        Charge = 0       Multiplicity = 2
Single point geometry:
 6                    -1.36814   0.25447  -0.35692 
 7                    -0.34692  -0.50152  -0.3594 
 6                    -2.51984  -0.05825   0.57622 
 8                    -2.10471  -0.33057   1.79757 
 8                    -3.65725  -0.10328   0.18055 
 6                    -3.10903  -0.75627   2.75016 
 1                    -2.67315  -0.53651   3.72171 
 1                    -3.99807  -0.14275   2.60607 
 6                    -3.40342  -2.22612   2.58382 
 1                    -3.82433  -2.43175   1.59927 
 1                    -2.49645  -2.81724   2.71534 
 1                    -4.12803  -2.53616   3.33766 
 1                    -0.30368  -1.27146   0.31077 
