# Supplementary material for: The “cesium effect” magnified: exceptional chemoselectivity in cesium ion mediated nucleophilic reactions
Source: Chem Sci. 2024 Mar 6;15(14):5277–83. doi: 10.1039/d4sc00316k (PMC10988617; doi:10.1039/d4sc00316k)
Supplement: SC-015-D4SC00316K-s002 [file SC-015-D4SC00316K-s002.zip › ASM/TSB-E-C/Fragment F2/ts3-e1-n13-unfrz-EDASP2-si.txt]

ts3-e1-n13-unfrz-EDASP20
E(UMN15) = -767.456946781

        Charge = 0       Multiplicity = 2
Single point geometry:
 6                    -1.564     1.31162  -1.41549 
 6                    -0.84219   1.25806  -2.54498 
 1                    -0.94769   2.06956  -3.25944 
 6                    -2.45173   2.44998  -1.08387 
 6                    -2.43029   2.99347   0.20207 
 6                    -3.30708   2.99833  -2.04014 
 6                    -3.24441   4.07221   0.52443 
 1                    -1.75717   2.5835    0.94884 
 6                    -4.12265   4.0745   -1.7163 
 1                    -3.3402    2.56634  -3.03416 
 6                    -4.09343   4.61408  -0.43362 
 1                    -3.21302   4.4896    1.52324 
 1                    -4.78732   4.48891  -2.46423 
 1                    -4.73088   5.4528   -0.18288 
 6                     0.69474  -0.73821  -1.87394 
 6                     0.09709   0.17043  -2.96513 
 8                     0.91158  -1.93363  -2.10501 
 6                    -0.50972  -0.47519  -4.22988 
 8                    -0.427     0.1695   -5.25605 
 6                    -2.29627  -1.92594  -3.14879 
 1                    -2.99775  -1.0895   -3.19301 
 1                    -2.86106  -2.84491  -3.30817 
 1                    -1.87012  -1.97561  -2.14833 
 6                     2.98833  -0.29731  -1.56765 
 1                     3.24208  -1.33163  -1.33195 
 1                     3.13727  -0.1329   -2.64102 
 1                     3.64463   0.37308  -1.01543 
 1                     0.97758   0.68653  -3.36789 
 6                    -1.20551  -1.80607  -4.2072 
 1                    -0.44275  -2.56651  -4.02707 
 1                    -1.61179  -1.94776  -5.20951 
 8                     1.66267   0.01406  -1.17627 
