# Supplementary material for: The “cesium effect” magnified: exceptional chemoselectivity in cesium ion mediated nucleophilic reactions
Source: Chem Sci. 2024 Mar 6;15(14):5277–83. doi: 10.1039/d4sc00316k (PMC10988617; doi:10.1039/d4sc00316k)
Supplement: SC-015-D4SC00316K-s002 [file SC-015-D4SC00316K-s002.zip › ASM/TSB-E-C/Fragment F2/ts3-e1-n14-unfrz-EDASP2-si.txt]

ts3-e1-n14-unfrz-EDASP20
E(UMN15) = -767.457252457

        Charge = 0       Multiplicity = 2
Single point geometry:
 6                    -1.49026   1.30526  -1.40101 
 6                    -0.69438   1.27441  -2.48091 
 1                    -0.82155   2.0683   -3.21249 
 6                    -2.49119   2.37801  -1.19676 
 6                    -3.27445   2.82964  -2.25904 
 6                    -2.64606   2.97066   0.05786 
 6                    -4.18802   3.8589   -2.07323 
 1                    -3.17714   2.35654  -3.23017 
 6                    -3.56081   3.99826   0.24473 
 1                    -2.03302   2.641     0.89137 
 6                    -4.33393   4.44591  -0.82111 
 1                    -4.79426   4.19571  -2.90507 
 1                    -3.66575   4.45347   1.22173 
 1                    -5.04912   5.2459   -0.67561 
 6                     0.87345  -0.71376  -1.75761 
 6                     0.36098   0.27864  -2.83416 
 8                     0.9072   -1.92111  -2.01306 
 6                     0.02836  -0.49614  -4.12541 
 8                     0.92521  -0.74631  -4.89968 
 6                    -1.99075  -1.85275  -3.39532 
 1                    -1.9687   -1.45038  -2.38213 
 1                    -3.03062  -2.06035  -3.64938 
 1                    -1.43727  -2.79088  -3.39124 
 6                     3.19488  -0.50248  -1.57166 
 1                     3.37625  -1.57167  -1.45304 
 1                     3.27095  -0.24906  -2.63589 
 1                     3.9471    0.05897  -1.02064 
 1                     1.25044   0.85618  -3.1096 
 8                     1.93234  -0.13128  -1.0421 
 6                    -1.40015  -0.87563  -4.40769 
 1                    -1.43202  -1.29407  -5.41392 
 1                    -1.98972   0.049    -4.40542 
