# Supplementary material for: The “cesium effect” magnified: exceptional chemoselectivity in cesium ion mediated nucleophilic reactions
Source: Chem Sci. 2024 Mar 6;15(14):5277–83. doi: 10.1039/d4sc00316k (PMC10988617; doi:10.1039/d4sc00316k)
Supplement: SC-015-D4SC00316K-s002 [file SC-015-D4SC00316K-s002.zip › ASM/TSB-E-C/Fragment F2/ts3-e1-n15-unfrz-EDASP2-si.txt]

ts3-e1-n15-unfrz-EDASP20
E(UMN15) = -767.457267981

        Charge = 0       Multiplicity = 2
Single point geometry:
 6                    -1.50558   1.30626  -1.3693 
 6                    -0.70935   1.26294  -2.44847 
 1                    -0.83446   2.0498   -3.18798 
 6                    -2.50471   2.38262  -1.17602 
 6                    -3.28665   2.82541  -2.24301 
 6                    -2.65929   2.98726   0.07286 
 6                    -4.1985    3.85796  -2.06752 
 1                    -3.1897    2.34287  -3.20951 
 6                    -3.57236   4.01819   0.24941 
 1                    -2.04727   2.6644    0.90973 
 6                    -4.34403   4.45712  -0.82108 
 1                    -4.80372   4.18788  -2.90286 
 1                    -3.67713   4.48278   1.22201 
 1                    -5.0579    5.2597   -0.68357 
 6                     0.85327  -0.72237  -1.70545 
 6                     0.34389   0.26128  -2.79141 
 8                     0.88425  -1.93206  -1.94997 
 6                     0.01016  -0.5248   -4.0755 
 8                     0.90659  -0.78292  -4.84763 
 6                    -2.01073  -1.87167  -3.33226 
 1                    -1.98695  -1.45989  -2.32291 
 1                    -3.05121  -2.07949  -3.58361 
 1                    -1.45907  -2.8108   -3.31976 
 6                     3.17517  -0.51633  -1.51926 
 1                     3.35352  -1.58467  -1.38903 
 1                     3.25274  -0.27458  -2.58608 
 1                     3.9285    0.04896  -0.9737 
 1                     1.23496   0.83399  -3.07171 
 6                    -1.41887  -0.90514  -4.35401 
 1                    -1.45151  -1.333    -5.35624 
 1                    -2.00711   0.02032  -4.3603 
 8                     1.91324  -0.13597  -0.99475 
