# Supplementary material for: The “cesium effect” magnified: exceptional chemoselectivity in cesium ion mediated nucleophilic reactions
Source: Chem Sci. 2024 Mar 6;15(14):5277–83. doi: 10.1039/d4sc00316k (PMC10988617; doi:10.1039/d4sc00316k)
Supplement: SC-015-D4SC00316K-s002 [file SC-015-D4SC00316K-s002.zip › ASM/TSB-E-T/Fragment F1/ts3-e4-n5-unfrz-EDASP1-si.txt]

ts3-e4-n5-unfrz-EDASP10
E(UMN15) = -360.886625898

        Charge = 0       Multiplicity = 2
Single point geometry:
 6                    -1.20318   0.32907  -0.85332 
 7                    -0.14026  -0.37559  -0.92273 
 6                    -2.18913   0.05309   0.26076 
 8                    -1.6026    0.02553   1.44179 
 8                    -3.35229  -0.17251   0.04457 
 6                    -2.45145  -0.30554   2.56614 
 1                    -3.27389   0.41067   2.58933 
 1                    -2.86571  -1.29992   2.39599 
 6                    -1.60642  -0.24463   3.80928 
 1                    -0.7847   -0.95942   3.75621 
 1                    -1.19639   0.75558   3.95192 
 1                    -2.22179  -0.49139   4.67474 
 1                     0.02327  -1.08166  -0.20278 
