# Supplementary material for: The “cesium effect” magnified: exceptional chemoselectivity in cesium ion mediated nucleophilic reactions
Source: Chem Sci. 2024 Mar 6;15(14):5277–83. doi: 10.1039/d4sc00316k (PMC10988617; doi:10.1039/d4sc00316k)
Supplement: SC-015-D4SC00316K-s002 [file SC-015-D4SC00316K-s002.zip › ASM/TSB-E-T/Fragment F1/ts3-est4-e62-mn15-tzvp-EDASP1-si.txt]

ts3-est4-e62-mn15-tzvp-EDASP10
E(UMN15) = -360.886339101

        Charge = 0       Multiplicity = 2
Single point geometry:
 6                    -2.18331   0.75819  -0.95135 
 7                    -1.64262  -0.35641  -1.26941 
 6                    -2.97177   0.76211   0.34308 
 8                    -2.73461   1.84537   1.04778 
 8                    -3.67247  -0.16559   0.6662 
 6                    -3.42721   1.97676   2.31164 
 1                    -3.4424    3.04735   2.50244 
 1                    -4.44842   1.6197    2.17796 
 6                    -2.70174   1.2218    3.39759 
 1                    -2.6848    0.15237   3.18669 
 1                    -1.67755   1.58265   3.49733 
 1                    -3.21514   1.37636   4.34739 
 1                    -1.85746  -1.17157  -0.69018 
