# Supplementary material for: The “cesium effect” magnified: exceptional chemoselectivity in cesium ion mediated nucleophilic reactions
Source: Chem Sci. 2024 Mar 6;15(14):5277–83. doi: 10.1039/d4sc00316k (PMC10988617; doi:10.1039/d4sc00316k)
Supplement: SC-015-D4SC00316K-s002 [file SC-015-D4SC00316K-s002.zip › ASM/TSB-E-T/Fragment F2/ts3-e4-n5-unfrz-EDASP2-si.txt]

ts3-e4-n5-unfrz-EDASP20
E(UMN15) = -767.461832865

        Charge = 0       Multiplicity = 2
Single point geometry:
 6                    -1.52931   1.27432  -1.91768 
 6                    -0.75836   1.30059  -3.0201 
 1                    -1.01976   2.01468  -3.79567 
 6                    -2.66912   2.20838  -1.75212 
 6                    -3.57471   2.41845  -2.79122 
 6                    -2.82353   2.92309  -0.56255 
 6                    -4.61464   3.32793  -2.64457 
 1                    -3.46999   1.85205  -3.70964 
 6                    -3.86344   3.8307   -0.41516 
 1                    -2.11337   2.78303   0.24751 
 6                    -4.76255   4.03496  -1.45671 
 1                    -5.31596   3.47696  -3.45626 
 1                    -3.96854   4.38284   0.51052 
 1                    -5.57568   4.74085  -1.34172 
 6                     0.59164  -0.82344  -2.48475 
 6                     0.46616   0.49661  -3.28365 
 8                    -0.03743  -1.81115  -2.87649 
 6                     1.74746   1.32547  -3.10272 
 8                     2.59929   1.30398  -3.96395 
 6                     3.30826   2.59412  -1.5898 
 1                     3.6781    3.20633  -2.41226 
 1                     3.36425   3.1808   -0.67257 
 1                     3.97364   1.73459  -1.4888 
 6                     2.67778  -1.86566  -2.79936 
 1                     2.27485  -2.87893  -2.78372 
 1                     2.72539  -1.51501  -3.83509 
 1                     3.68185  -1.86592  -2.37912 
 1                     0.46694   0.19554  -4.33503 
 6                     1.88524   2.1388   -1.84676 
 1                     1.48858   1.54928  -1.01615 
 1                     1.2084    2.99492  -1.95849 
 8                     1.89998  -0.99012  -1.99673 
