# Supplementary material for: The “cesium effect” magnified: exceptional chemoselectivity in cesium ion mediated nucleophilic reactions
Source: Chem Sci. 2024 Mar 6;15(14):5277–83. doi: 10.1039/d4sc00316k (PMC10988617; doi:10.1039/d4sc00316k)
Supplement: SC-015-D4SC00316K-s002 [file SC-015-D4SC00316K-s002.zip › ASM/TSB-E-T/Fragment F2/ts3-est4-e62-mn15-tzvp-EDASP2-si.txt]

ts3-est4-e62-mn15-tzvp-EDASP20
E(UMN15) = -767.452274310

        Charge = 0       Multiplicity = 2
Single point geometry:
 6                    -2.05229   1.92839  -1.80946 
 6                    -1.20193   1.85184  -2.84936 
 1                    -1.14406   2.69608  -3.52902 
 6                    -2.91693   3.11475  -1.60078 
 6                    -4.28657   2.96721  -1.3719 
 6                    -2.37626   4.39822  -1.66658 
 6                    -5.09782   4.08125  -1.20709 
 1                    -4.72524   1.97447  -1.34102 
 6                    -3.189     5.51413  -1.5068 
 1                    -1.31066   4.51715  -1.82712 
 6                    -4.55057   5.35881  -1.27416 
 1                    -6.15936   3.95225  -1.03571 
 1                    -2.75585   6.50559  -1.55578 
 1                    -5.18332   6.22829  -1.14624 
 6                    -1.03544  -0.64987  -2.80848 
 6                    -0.3003    0.69875  -3.11306 
 8                    -2.00221  -0.89157  -3.5601 
 6                     1.02588   0.91506  -2.38006 
 8                     1.06495   1.30428  -1.2326 
 1                    -0.08213   0.64064  -4.18162 
 6                     2.25789   0.63571  -3.19516 
 1                     2.11142  -0.33077  -3.69106 
 1                     2.2533    1.37193  -4.00808 
 8                    -0.19451  -1.75268  -2.59905 
 6                     0.72295  -1.83791  -1.52398 
 1                     0.76678  -2.88482  -1.2231 
 1                     1.72919  -1.53087  -1.819 
 1                     0.42174  -1.23968  -0.66215 
 6                     3.54126   0.69392  -2.39379 
 1                     4.4017    0.47913  -3.02764 
 1                     3.67812   1.68084  -1.95072 
 1                     3.52523  -0.03344  -1.57948 
