# Supplementary material for: The “cesium effect” magnified: exceptional chemoselectivity in cesium ion mediated nucleophilic reactions
Source: Chem Sci. 2024 Mar 6;15(14):5277–83. doi: 10.1039/d4sc00316k (PMC10988617; doi:10.1039/d4sc00316k)
Supplement: SC-015-D4SC00316K-s002 [file SC-015-D4SC00316K-s002.zip › ASM/TSB-K-C/Fragment F1/ts3-ket1-new-c17-mn15-tzvp-EDASP1-si.txt]

ts3-ket1-new-c17-mn15-tzvp-EDASP10
E(UMN15) = -360.884922919

        Charge = 0       Multiplicity = 2
Single point geometry:
 6                    -1.55584   0.02232  -0.48246 
 7                    -0.65326  -0.88378  -0.58589 
 6                    -2.67027  -0.19914   0.51491 
 8                    -2.2118   -0.60688   1.68201 
 8                    -3.83002  -0.0687    0.21674 
 6                    -3.20662  -0.91117   2.68822 
 1                    -3.81009  -0.01612   2.84499 
 1                    -3.85242  -1.69849   2.29787 
 6                    -2.47934  -1.33449   3.93515 
 1                    -1.87536  -2.22329   3.75037 
 1                    -1.83137  -0.53585   4.29703 
 1                    -3.20639  -1.56774   4.71329 
 1                    -0.66113  -1.63696   0.10337 
