# Supplementary material for: The “cesium effect” magnified: exceptional chemoselectivity in cesium ion mediated nucleophilic reactions
Source: Chem Sci. 2024 Mar 6;15(14):5277–83. doi: 10.1039/d4sc00316k (PMC10988617; doi:10.1039/d4sc00316k)
Supplement: SC-015-D4SC00316K-s002 [file SC-015-D4SC00316K-s002.zip › ASM/TSB-K-C/Fragment F1/ts3-ket1-new-c5-mn15-tzvp-EDASP1-si.txt]

ts3-ket1-new-c5-mn15-tzvp-EDASP10
E(UMN15) = -360.886174777

        Charge = 0       Multiplicity = 2
Single point geometry:
 6                    -1.65925  -0.14326  -0.51853 
 7                    -0.73588  -1.02421  -0.63911 
 6                    -2.72393  -0.42295   0.52192 
 8                    -3.91938  -0.10505   0.08023 
 8                    -2.46807  -0.91799   1.59209 
 6                    -5.01234  -0.17856   1.02202 
 1                    -5.19431  -1.22751   1.25847 
 1                    -4.70201   0.33472   1.93412 
 6                    -6.19948   0.48352   0.37608 
 1                    -5.9701    1.52333   0.13258 
 1                    -6.48697  -0.0377   -0.53745 
 1                    -7.04473   0.46718   1.06443 
 1                    -0.7436   -1.79015   0.03802 
