# Supplementary material for: The “cesium effect” magnified: exceptional chemoselectivity in cesium ion mediated nucleophilic reactions
Source: Chem Sci. 2024 Mar 6;15(14):5277–83. doi: 10.1039/d4sc00316k (PMC10988617; doi:10.1039/d4sc00316k)
Supplement: SC-015-D4SC00316K-s002 [file SC-015-D4SC00316K-s002.zip › ASM/TSB-K-C/Fragment F1/ts3-ket1-new-c9-mn15-tzvp-EDASP1-si.txt]

ts3-ket1-new-c9-mn15-tzvp-EDASP10
E(UMN15) = -360.886648910

        Charge = 0       Multiplicity = 2
Single point geometry:
 6                    -1.68764  -0.04256  -0.54749 
 7                    -0.79677  -0.95902  -0.64141 
 6                    -2.8364   -0.30287   0.40525 
 8                    -3.99052  -0.0723   -0.18452 
 8                    -2.67199  -0.73434   1.51941 
 6                    -5.19064  -0.27222   0.59921 
 1                    -5.96801  -0.4679   -0.13541 
 1                    -5.05271  -1.15456   1.22307 
 6                    -5.48577   0.96034   1.41651 
 1                    -4.68066   1.16024   2.12562 
 1                    -5.6117    1.82921   0.76819 
 1                    -6.40869   0.80871   1.9778 
 1                    -0.86982  -1.74934   0.00208 
