# Supplementary material for: The “cesium effect” magnified: exceptional chemoselectivity in cesium ion mediated nucleophilic reactions
Source: Chem Sci. 2024 Mar 6;15(14):5277–83. doi: 10.1039/d4sc00316k (PMC10988617; doi:10.1039/d4sc00316k)
Supplement: SC-015-D4SC00316K-s002 [file SC-015-D4SC00316K-s002.zip › ASM/TSB-K-C/Fragment F1/ts3-ket3-mn15-tzvp-EDASP1-si.txt]

ts3-ket3-mn15-tzvp-EDASP10
E(UMN15) = -360.888160975

        Charge = 0       Multiplicity = 2
Single point geometry:
 6                    -1.39429   0.32122  -0.27334 
 7                    -0.39207  -0.469    -0.28152 
 6                    -2.48737   0.09024   0.75001 
 8                    -3.62849  -0.13563   0.13142 
 8                    -2.29413   0.0743    1.93873 
 6                    -4.81062  -0.30759   0.95068 
 1                    -5.50423  -0.85364   0.31616 
 1                    -4.54902  -0.92154   1.81187 
 6                    -5.35463   1.04006   1.35395 
 1                    -4.65113   1.5695    1.99807 
 1                    -5.55513   1.65062   0.47082 
 1                    -6.28775   0.90419   1.90219 
 1                    -0.3647   -1.23668   0.39361 
