# Supplementary material for: The “cesium effect” magnified: exceptional chemoselectivity in cesium ion mediated nucleophilic reactions
Source: Chem Sci. 2024 Mar 6;15(14):5277–83. doi: 10.1039/d4sc00316k (PMC10988617; doi:10.1039/d4sc00316k)
Supplement: SC-015-D4SC00316K-s002 [file SC-015-D4SC00316K-s002.zip › ASM/TSB-K-C/Fragment F1/ts3-ket3-new-c25-mn15-tzvp-EDASP1-si.txt]

ts3-ket3-new-c25-mn15-tzvp-EDASP10
E(UMN15) = -360.885811925

        Charge = 0       Multiplicity = 2
Single point geometry:
 6                    -1.39217   0.27837  -0.28622 
 7                    -0.36633  -0.48218  -0.27924 
 6                    -2.53298  -0.04568   0.65543 
 8                    -2.10627  -0.289     1.87824 
 8                    -3.66944  -0.12177   0.26336 
 6                    -3.09678  -0.72492   2.84226 
 1                    -2.66235  -0.47926   3.80813 
 1                    -4.0009   -0.13555   2.69197 
 6                    -3.35458  -2.20386   2.69885 
 1                    -3.77392  -2.43515   1.71936 
 1                    -2.43273  -2.77018   2.83588 
 1                    -4.06853  -2.52025   3.46014 
 1                    -0.33936  -1.25662   0.38769 
