# Supplementary material for: The “cesium effect” magnified: exceptional chemoselectivity in cesium ion mediated nucleophilic reactions
Source: Chem Sci. 2024 Mar 6;15(14):5277–83. doi: 10.1039/d4sc00316k (PMC10988617; doi:10.1039/d4sc00316k)
Supplement: SC-015-D4SC00316K-s002 [file SC-015-D4SC00316K-s002.zip › ASM/TSB-K-C/Fragment F2/ts3-ket1-new-c17-mn15-tzvp-EDASP2-si.txt]

ts3-ket1-new-c17-mn15-tzvp-EDASP20
E(UMN15) = -767.458857341

        Charge = 0       Multiplicity = 2
Single point geometry:
 6                    -1.55854   1.18707  -1.34958 
 6                    -0.69063   1.19309  -2.38071 
 1                    -0.65694   2.06864  -3.02197 
 6                    -2.43735   2.34228  -1.05389 
 6                    -3.14551   2.97121  -2.07732 
 6                    -2.53689   2.84147   0.24622 
 6                    -3.93957   4.07854  -1.8066 
 1                    -3.08404   2.57765  -3.08561 
 6                    -3.33343   3.94525   0.5177 
 1                    -1.9715    2.37558   1.04797 
 6                    -4.03754   4.56663  -0.50865 
 1                    -4.48938   4.55427  -2.60926 
 1                    -3.39864   4.32543   1.52959 
 1                    -4.66002   5.42702  -0.29669 
 6                     0.80595  -0.63031  -1.40466 
 6                     0.18845   0.03981  -2.69475 
 6                     1.26666  -2.05706  -1.72245 
 1                     0.45733  -2.61063  -2.20674 
 1                     2.07067  -1.95762  -2.45751 
 8                     1.53559   0.07371  -0.64753 
 6                     1.24986   0.30436  -3.745 
 8                     1.97922   1.41582  -3.70544 
 8                     1.44386  -0.48452  -4.64256 
 6                     1.95585   2.35347  -2.62457 
 1                     2.98849   2.65362  -2.456 
 1                     1.37317   3.22632  -2.91779 
 1                     1.57587   1.89704  -1.70932 
 6                     1.78338  -2.7879   -0.49613 
 1                     2.56745  -2.20617  -0.01137 
 1                     0.99551  -2.9668    0.24062 
 1                     2.1941   -3.76017  -0.7717 
 1                    -0.43864  -0.74687  -3.13228 
