# Supplementary material for: The “cesium effect” magnified: exceptional chemoselectivity in cesium ion mediated nucleophilic reactions
Source: Chem Sci. 2024 Mar 6;15(14):5277–83. doi: 10.1039/d4sc00316k (PMC10988617; doi:10.1039/d4sc00316k)
Supplement: SC-015-D4SC00316K-s002 [file SC-015-D4SC00316K-s002.zip › ASM/TSB-K-C/Fragment F2/ts3-ket1-new-c5-mn15-tzvp-EDASP2-si.txt]

ts3-ket1-new-c5-mn15-tzvp-EDASP20
E(UMN15) = -767.459425392

        Charge = 0       Multiplicity = 2
Single point geometry:
 6                    -1.67361   1.05429  -1.34271 
 6                    -0.80749   1.10321  -2.37439 
 1                    -0.78538   1.99818  -2.98877 
 6                    -2.56172   2.19261  -1.00605 
 6                    -2.65331   2.65409   0.30912 
 6                    -3.30418   2.82804  -2.00002 
 6                    -3.47975   3.72392   0.62438 
 1                    -2.06294   2.18249   1.08908 
 6                    -4.12772   3.90292  -1.68571 
 1                    -3.24815   2.46397  -3.01971 
 6                    -4.22084   4.35099  -0.37311 
 1                    -3.53829   4.07454   1.64735 
 1                    -4.70345   4.38429  -2.46656 
 1                    -4.86564   5.18561  -0.1276 
 6                     0.73015  -0.70503  -1.44112 
 6                     0.08864  -0.02828  -2.71763 
 6                     1.23528  -2.10905  -1.78723 
 1                     0.44413  -2.67695  -2.28474 
 1                     2.03715  -1.97009  -2.51843 
 8                     1.42928   0.0048   -0.66405 
 6                     1.13068   0.27087  -3.77749 
 8                     1.85033   1.38794  -3.72265 
 8                     1.31901  -0.49553  -4.69556 
 6                     1.82717   2.3048   -2.62402 
 1                     2.8589    2.6073   -2.45422 
 1                     1.23847   3.17968  -2.89871 
 1                     1.45333   1.83043  -1.71532 
 6                     1.77201  -2.84803  -0.57464 
 1                     2.54205  -2.25583  -0.08033 
 1                     0.98951  -3.05832   0.15911 
 1                     2.20633  -3.80482  -0.86779 
 1                    -0.52783  -0.82247  -3.15665 
