# Supplementary material for: The “cesium effect” magnified: exceptional chemoselectivity in cesium ion mediated nucleophilic reactions
Source: Chem Sci. 2024 Mar 6;15(14):5277–83. doi: 10.1039/d4sc00316k (PMC10988617; doi:10.1039/d4sc00316k)
Supplement: SC-015-D4SC00316K-s002 [file SC-015-D4SC00316K-s002.zip › ASM/TSB-K-C/Fragment F2/ts3-ket1-new-c9-mn15-tzvp-EDASP2-si.txt]

ts3-ket1-new-c9-mn15-tzvp-EDASP20
E(UMN15) = -767.459289766

        Charge = 0       Multiplicity = 2
Single point geometry:
 6                    -1.60546   1.17455  -1.33669 
 6                    -0.69854   1.20671  -2.33226 
 1                    -0.61017   2.11328  -2.92318 
 6                    -2.4453    2.34495  -0.98856 
 6                    -3.15197   3.03306  -1.97467 
 6                    -2.51036   2.79228   0.33244 
 6                    -3.91233   4.14803  -1.64537 
 1                    -3.11344   2.68047  -2.99918 
 6                    -3.26978   3.90793   0.66086 
 1                    -1.94605   2.27975   1.10564 
 6                    -3.9743    4.58734  -0.32688 
 1                    -4.46124   4.6712   -2.41865 
 1                    -3.30751   4.24831   1.6883 
 1                    -4.56776   5.45627  -0.071 
 6                     0.71104  -0.68914  -1.37278 
 6                     0.15697   0.03959  -2.6628 
 6                     1.16775  -2.10819  -1.72676 
 1                     0.37762  -2.6279   -2.27598 
 1                     2.01094  -1.99116  -2.41391 
 8                     1.41038  -0.02592  -0.55472 
 6                     1.25642   0.30582  -3.67209 
 8                     2.02416   1.38682  -3.56822 
 8                     1.44796  -0.45469  -4.59446 
 6                     1.99816   2.28472  -2.45408 
 1                     3.03466   2.53856  -2.23957 
 1                     1.45884   3.18921  -2.73423 
 1                     1.56921   1.81098  -1.56959 
 6                     1.6086   -2.89825  -0.50742 
 1                     2.37594  -2.35123   0.04042 
 1                     0.78137  -3.09332   0.18043 
 1                     2.01771  -3.8654   -0.80289 
 1                    -0.47688  -0.7155   -3.14375 
