# Supplementary material for: The “cesium effect” magnified: exceptional chemoselectivity in cesium ion mediated nucleophilic reactions
Source: Chem Sci. 2024 Mar 6;15(14):5277–83. doi: 10.1039/d4sc00316k (PMC10988617; doi:10.1039/d4sc00316k)
Supplement: SC-015-D4SC00316K-s002 [file SC-015-D4SC00316K-s002.zip › ASM/TSB-K-C/Fragment F2/ts3-ket3-mn15-tzvp-EDASP2-si.txt]

ts3-ket3-mn15-tzvp-EDASP20
E(UMN15) = -767.460319963

        Charge = 0       Multiplicity = 2
Single point geometry:
 6                    -1.57095   1.33472  -1.30643 
 6                    -0.87884   1.18589  -2.44515 
 1                    -1.07912   1.87669  -3.26059 
 6                    -2.57062   2.40665  -1.09662 
 6                    -2.60209   3.10448   0.11181 
 6                    -3.48794   2.73321  -2.09634 
 6                    -3.52796   4.12082   0.31327 
 1                    -1.8864    2.86473   0.89183 
 6                    -4.41506   3.74652  -1.89272 
 1                    -3.48005   2.17802  -3.02828 
 6                    -4.43648   4.44336  -0.68797 
 1                    -3.53712   4.66128   1.25162 
 1                    -5.12611   3.98884  -2.67273 
 1                    -5.16034   5.23328  -0.53098 
 6                     0.62533  -0.82695  -1.58772 
 6                     0.18653   0.17566  -2.71118 
 6                     1.98708  -0.44169  -1.00618 
 1                     2.00101   0.62873  -0.77566 
 1                     2.10315  -0.99063  -0.06702 
 8                     0.42051  -2.05945  -1.83755 
 6                    -0.03506  -0.59974  -4.01467 
 8                    -1.1981   -1.20121  -4.24997 
 8                     0.82099  -0.63567  -4.8667 
 6                    -2.22259  -1.33461  -3.26633 
 1                    -2.86962  -0.45603  -3.26651 
 1                    -2.8058   -2.20537  -3.55786 
 1                    -1.79228  -1.51734  -2.2835 
 6                     3.10499  -0.81473  -1.96807 
 1                     3.08644  -1.88679  -2.16739 
 1                     3.0061   -0.29662  -2.92556 
 1                     4.07965  -0.55805  -1.55059 
 1                     1.07599   0.77002  -2.94524 
