# Supplementary material for: The “cesium effect” magnified: exceptional chemoselectivity in cesium ion mediated nucleophilic reactions
Source: Chem Sci. 2024 Mar 6;15(14):5277–83. doi: 10.1039/d4sc00316k (PMC10988617; doi:10.1039/d4sc00316k)
Supplement: SC-015-D4SC00316K-s002 [file SC-015-D4SC00316K-s002.zip › ASM/TSB-K-C/Fragment F2/ts3-ket3-new-c25-mn15-tzvp-EDASP2-si.txt]

ts3-ket3-new-c25-mn15-tzvp-EDASP20
E(UMN15) = -767.460913867

        Charge = 0       Multiplicity = 2
Single point geometry:
 6                    -1.55726   1.30752  -1.30748 
 6                    -0.79766   1.21412  -2.40939 
 1                    -0.96704   1.93302  -3.20726 
 6                    -2.58303   2.36044  -1.13184 
 6                    -3.39152   2.75156  -2.19914 
 6                    -2.73908   2.99067   0.10395 
 6                    -4.3323    3.75978  -2.03589 
 1                    -3.29302   2.2494   -3.15535 
 6                    -3.68151   3.99698   0.26797 
 1                    -2.10751   2.70528   0.94013 
 6                    -4.47984   4.38511  -0.80252 
 1                    -4.95827   4.05021  -2.87052 
 1                    -3.78864   4.48188   1.2303 
 1                    -5.21621   5.16878  -0.67504 
 6                     0.70746  -0.80479  -1.56946 
 6                     0.30931   0.24548  -2.66155 
 6                     2.04207  -0.44738  -0.91379 
 1                     2.04444   0.6103   -0.63123 
 1                     2.12056  -1.04205   0.00111 
 8                     0.50769  -2.02433  -1.86803 
 6                     0.18618  -0.47057  -4.01121 
 8                    -0.94922  -1.07275  -4.35224 
 8                     1.09987  -0.46165  -4.80207 
 6                    -2.03869  -1.26215  -3.45079 
 1                    -2.70413  -0.39793  -3.47021 
 1                    -2.57839  -2.1346   -3.81273 
 1                    -1.67888  -1.46808  -2.44433 
 6                     3.1989   -0.77241  -1.84669 
 1                     3.18734  -1.83236  -2.10367 
 1                     3.1395   -0.20355  -2.77816 
 1                     4.15552  -0.5417   -1.37578 
 1                     1.19368   0.8735   -2.81284 
