# Supplementary material for: The “cesium effect” magnified: exceptional chemoselectivity in cesium ion mediated nucleophilic reactions
Source: Chem Sci. 2024 Mar 6;15(14):5277–83. doi: 10.1039/d4sc00316k (PMC10988617; doi:10.1039/d4sc00316k)
Supplement: SC-015-D4SC00316K-s002 [file SC-015-D4SC00316K-s002.zip › ASM/TSB-K-T/Fragment F1/ts3-ket2-new-c10-mn15-tzvp-EDASP1-si.txt]

ts3-ket2-new-c10-mn15-tzvp-EDASP10
E(UMN15) = -360.887085503

        Charge = 0       Multiplicity = 2
Single point geometry:
 6                    -1.56606   0.06027  -0.83527 
 7                    -0.62249  -0.79669  -0.922 
 6                    -2.71995  -0.29245   0.07906 
 8                    -3.87152  -0.08877  -0.52527 
 8                    -2.55787  -0.76666   1.17618 
 6                    -5.07529  -0.375     0.2254 
 1                    -5.83198  -0.56425  -0.5321 
 1                    -4.91207  -1.28138   0.80739 
 6                    -5.43375   0.80245   1.09702 
 1                    -4.64775   1.0006    1.82774 
 1                    -5.5872    1.69628   0.48996 
 1                    -6.35699   0.58492   1.63569 
 1                    -0.66859  -1.6169   -0.31435 
