# Supplementary material for: The “cesium effect” magnified: exceptional chemoselectivity in cesium ion mediated nucleophilic reactions
Source: Chem Sci. 2024 Mar 6;15(14):5277–83. doi: 10.1039/d4sc00316k (PMC10988617; doi:10.1039/d4sc00316k)
Supplement: SC-015-D4SC00316K-s002 [file SC-015-D4SC00316K-s002.zip › ASM/TSB-K-T/Fragment F1/ts3-ket2-new-c18-mn15-tzvp-EDASP1-si.txt]

ts3-ket2-new-c18-mn15-tzvp-EDASP10
E(UMN15) = -360.885329237

        Charge = 0       Multiplicity = 2
Single point geometry:
 6                    -1.45099   0.16692  -0.78957 
 7                    -0.48832  -0.66947  -0.88227 
 6                    -2.57425  -0.15011   0.17152 
 8                    -2.1268   -0.64912   1.30786 
 8                    -3.73207  -0.0177   -0.13335 
 6                    -3.13118  -1.06001   2.26473 
 1                    -3.76383  -0.1978    2.47908 
 1                    -3.74563  -1.83178   1.79962 
 6                    -2.41576  -1.56067   3.48972 
 1                    -1.78082  -2.41354   3.24796 
 1                    -1.80019  -0.77485   3.92809 
 1                    -3.15027  -1.87743   4.23044 
 1                    -0.46429  -1.44312  -0.21716 
