# Supplementary material for: The “cesium effect” magnified: exceptional chemoselectivity in cesium ion mediated nucleophilic reactions
Source: Chem Sci. 2024 Mar 6;15(14):5277–83. doi: 10.1039/d4sc00316k (PMC10988617; doi:10.1039/d4sc00316k)
Supplement: SC-015-D4SC00316K-s002 [file SC-015-D4SC00316K-s002.zip › ASM/TSB-K-T/Fragment F1/ts3-ket2-new-c26-mn15-tzvp-EDASP1-si.txt]

ts3-ket2-new-c26-mn15-tzvp-EDASP10
E(UMN15) = -360.885009446

        Charge = 0       Multiplicity = 2
Single point geometry:
 6                    -1.44613   0.15162  -0.73953 
 7                    -0.47626  -0.67607  -0.83381 
 6                    -2.56023  -0.1729    0.23016 
 8                    -2.09575  -0.65295   1.36876 
 8                    -3.71999  -0.05623  -0.07356 
 6                    -3.07432  -1.10892   2.33358 
 1                    -2.55503  -1.06914   3.28789 
 1                    -3.90121  -0.39928   2.34246 
 6                    -3.5333   -2.50638   1.99973 
 1                    -4.03846  -2.53225   1.03383 
 1                    -2.68765  -3.19492   1.98024 
 1                    -4.23518  -2.84659   2.76202 
 1                    -0.44065  -1.44462  -0.16329 
