# Supplementary material for: The “cesium effect” magnified: exceptional chemoselectivity in cesium ion mediated nucleophilic reactions
Source: Chem Sci. 2024 Mar 6;15(14):5277–83. doi: 10.1039/d4sc00316k (PMC10988617; doi:10.1039/d4sc00316k)
Supplement: SC-015-D4SC00316K-s002 [file SC-015-D4SC00316K-s002.zip › ASM/TSB-K-T/Fragment F1/ts3-ket4-igeo15-mn15-tzvp-EDASP1-si.txt]

ts3-ket4-igeo15-mn15-tzvp-EDASP10
E(UMN15) = -360.885260477

        Charge = 0       Multiplicity = 2
Single point geometry:
 6                    -1.14112   0.3372   -0.88452 
 7                    -0.14138  -0.45815  -0.98326 
 6                    -2.06996   0.15025   0.2942 
 8                    -1.41482   0.1562    1.43935 
 8                    -3.25035  -0.043     0.1568 
 6                    -2.20567  -0.08912   2.62649 
 1                    -3.00076   0.65684   2.66145 
 1                    -2.66199  -1.07497   2.53098 
 6                    -1.28563   0.00086   3.81337 
 1                    -0.49237  -0.74446   3.74759 
 1                    -0.83546   0.99152   3.88222 
 1                    -1.85525  -0.1829    4.72458 
 1                    -0.00876  -1.15376  -0.24692 
