# Supplementary material for: The “cesium effect” magnified: exceptional chemoselectivity in cesium ion mediated nucleophilic reactions
Source: Chem Sci. 2024 Mar 6;15(14):5277–83. doi: 10.1039/d4sc00316k (PMC10988617; doi:10.1039/d4sc00316k)
Supplement: SC-015-D4SC00316K-s002 [file SC-015-D4SC00316K-s002.zip › ASM/TSB-K-T/Fragment F2/ts3-ket2-new-c10-mn15-tzvp-EDASP2-si.txt]

ts3-ket2-new-c10-mn15-tzvp-EDASP20
E(UMN15) = -767.468291014

        Charge = 0       Multiplicity = 2
Single point geometry:
 6                    -1.53469   1.29919  -1.60247 
 6                    -0.62985   1.39936  -2.58998 
 1                    -0.5732    2.32759  -3.14962 
 6                    -2.42784   2.41829  -1.22215 
 6                    -3.14755   3.11683  -2.19115 
 6                    -2.53258   2.80648   0.11486 
 6                    -3.95854   4.18505  -1.82929 
 1                    -3.07882   2.80812  -3.22815 
 6                    -3.34209   3.87572   0.47592 
 1                    -1.95965   2.28484   0.87558 
 6                    -4.05873   4.56647  -0.49519 
 1                    -4.51708   4.71708  -2.58956 
 1                    -3.40978   4.17111   1.51572 
 1                    -4.69151   5.39917  -0.21426 
 6                     0.82377  -0.46618  -1.67578 
 6                     0.32503   0.31165  -2.95079 
 6                     1.34626  -1.86425  -2.03348 
 1                     0.54663  -2.46552  -2.48137 
 1                     2.10785  -1.71969  -2.80605 
 8                     1.51745   0.23749  -0.87635 
 6                    -0.22319  -0.60348  -4.02578 
 8                    -1.45761  -1.0304   -3.76543 
 8                     0.39871  -0.9452   -5.00499 
 6                    -2.00384  -1.96308  -4.70024 
 1                    -1.3882   -2.8618   -4.74032 
 1                    -3.00006  -2.20439  -4.34101 
 1                    -2.05801  -1.51862  -5.69327 
 6                     1.94951  -2.57343  -0.83427 
 1                     2.74978  -1.97072  -0.40595 
 1                     1.21221  -2.749    -0.04602 
 1                     2.35805  -3.54315  -1.12255 
 1                     1.23131   0.74808  -3.37214 
