# Supplementary material for: The “cesium effect” magnified: exceptional chemoselectivity in cesium ion mediated nucleophilic reactions
Source: Chem Sci. 2024 Mar 6;15(14):5277–83. doi: 10.1039/d4sc00316k (PMC10988617; doi:10.1039/d4sc00316k)
Supplement: SC-015-D4SC00316K-s002 [file SC-015-D4SC00316K-s002.zip › ASM/TSB-K-T/Fragment F2/ts3-ket2-new-c18-mn15-tzvp-EDASP2-si.txt]

ts3-ket2-new-c18-mn15-tzvp-EDASP20
E(UMN15) = -767.469099191

        Charge = 0       Multiplicity = 2
Single point geometry:
 6                    -1.51011   1.34189  -1.6511 
 6                    -0.64827   1.40654  -2.68016 
 1                    -0.65407   2.29628  -3.30164 
 6                    -2.43842   2.4531   -1.33761 
 6                    -3.18019   3.06     -2.35035 
 6                    -2.54722   2.93823  -0.03303 
 6                    -4.01515   4.13309  -2.06482 
 1                    -3.11077   2.67591  -3.36176 
 6                    -3.38338   4.00837   0.25316 
 1                    -1.95673   2.48847   0.75946 
 6                    -4.12018   4.60875  -0.76278 
 1                    -4.59008   4.59269  -2.85929 
 1                    -3.45391   4.37937   1.26815 
 1                    -4.77323   5.44332  -0.53964 
 6                     0.92044  -0.34651  -1.73256 
 6                     0.33409   0.3374   -3.02025 
 6                     1.4633   -1.75093  -2.02658 
 1                     0.66189  -2.39705  -2.40279 
 1                     2.18771  -1.63498  -2.83878 
 8                     1.62467   0.42062  -1.00704 
 6                    -0.22559  -0.65998  -4.01381 
 8                    -1.42652  -1.11906  -3.66832 
 8                     0.36344  -1.03305  -5.00181 
 6                    -1.9768   -2.12663  -4.51945 
 1                    -1.32402  -2.9995   -4.54136 
 1                    -2.94195  -2.38765  -4.09516 
 1                    -2.10028  -1.74334  -5.53162 
 6                     2.13612  -2.37239  -0.81582 
 1                     2.93117  -1.72151  -0.45321 
 1                     1.43652  -2.52925   0.00986 
 1                     2.5667   -3.34268  -1.06768 
 1                     1.20097   0.78266  -3.50999 
