# Supplementary material for: The “cesium effect” magnified: exceptional chemoselectivity in cesium ion mediated nucleophilic reactions
Source: Chem Sci. 2024 Mar 6;15(14):5277–83. doi: 10.1039/d4sc00316k (PMC10988617; doi:10.1039/d4sc00316k)
Supplement: SC-015-D4SC00316K-s002 [file SC-015-D4SC00316K-s002.zip › ASM/TSB-K-T/Fragment F2/ts3-ket2-new-c26-mn15-tzvp-EDASP2-si.txt]

ts3-ket2-new-c26-mn15-tzvp-EDASP20
E(UMN15) = -767.469223417

        Charge = 0       Multiplicity = 2
Single point geometry:
 6                    -1.52355   1.31949  -1.60951 
 6                    -0.67023   1.38477  -2.64555 
 1                    -0.68975   2.26959  -3.27375 
 6                    -2.46159   2.42298  -1.29825 
 6                    -3.21299   3.01752  -2.3113 
 6                    -2.57103   2.91305   0.00434 
 6                    -4.05784   4.08336  -2.02786 
 1                    -3.14329   2.62934  -3.32113 
 6                    -3.41703   3.97597   0.28851 
 1                    -1.97358   2.47264   0.79678 
 6                    -4.16332   4.56406  -0.72768 
 1                    -4.64026   4.53329  -2.82242 
 1                    -3.48803   4.35076   1.30207 
 1                    -4.82416   5.39292  -0.5062 
 6                     0.9239   -0.34539  -1.69813 
 6                     0.31991   0.32285  -2.98576 
 6                     1.47748  -1.7469   -1.98569 
 1                     0.67922  -2.40307  -2.351 
 1                     2.19458  -1.63034  -2.80429 
 8                     1.62588   0.43399  -0.98406 
 6                    -0.23813  -0.68748  -3.96708 
 8                    -1.43209  -1.15487  -3.60885 
 8                     0.34672  -1.06281  -4.95673 
 6                    -1.98021  -2.17285  -4.44892 
 1                    -1.32021  -3.04026  -4.47007 
 1                    -2.93983  -2.43915  -4.0155 
 1                    -2.1147   -1.79738  -5.46264 
 6                     2.16551  -2.35323  -0.7758 
 1                     2.95578  -1.69122  -0.42294 
 1                     1.47355  -2.51282   0.05577 
 1                     2.60519  -3.32019  -1.02471 
 1                     1.17815   0.77289  -3.48622 
