# Supplementary material for: The “cesium effect” magnified: exceptional chemoselectivity in cesium ion mediated nucleophilic reactions
Source: Chem Sci. 2024 Mar 6;15(14):5277–83. doi: 10.1039/d4sc00316k (PMC10988617; doi:10.1039/d4sc00316k)
Supplement: SC-015-D4SC00316K-s002 [file SC-015-D4SC00316K-s002.zip › ASM/TSB-K-T/Fragment F2/ts3-ket4-igeo15-mn15-tzvp-EDASP2-si.txt]

ts3-ket4-igeo15-mn15-tzvp-EDASP20
E(UMN15) = -767.469355300

        Charge = 0       Multiplicity = 2
Single point geometry:
 6                    -1.46725   1.266    -1.95745 
 6                    -0.67933   1.27657  -3.04699 
 1                    -0.92398   1.96678  -3.84835 
 6                    -2.61705   2.19416  -1.82717 
 6                    -3.52707   2.34112  -2.87303 
 6                    -2.77415   2.96943  -0.67701 
 6                    -4.57591   3.24684  -2.77099 
 1                    -3.4175    1.72894  -3.76101 
 6                    -3.82298   3.87261  -0.57371 
 1                    -2.05964   2.87954   0.13603 
 6                    -4.72768   4.01305  -1.62118 
 1                    -5.28031   3.34686  -3.58754 
 1                    -3.93049   4.47178   0.32201 
 1                    -5.54756   4.71592  -1.5402 
 6                     0.50924  -0.90512  -2.47041 
 6                     0.56735   0.47499  -3.20801 
 6                     1.88181  -1.44903  -2.06668 
 1                     2.46319  -0.6976   -1.52142 
 1                     1.69499  -2.27874  -1.37796 
 8                    -0.30948  -1.73261  -2.97586 
 6                     1.77115   1.30647  -2.80391 
 8                     1.64179   1.83923  -1.59074 
 8                     2.75791   1.45457  -3.48654 
 6                     2.77388   2.56396  -1.10564 
 1                     2.99422   3.40727  -1.75913 
 1                     2.50616   2.9159   -0.11361 
 1                     3.64523   1.91079  -1.05283 
 6                     2.63584  -1.9501   -3.28888 
 1                     2.05307  -2.71878  -3.79806 
 1                     2.82684  -1.14115  -3.99745 
 1                     3.59823  -2.3793   -3.00618 
 1                     0.71539   0.23214  -4.26157 
