# Supplementary material for: The “cesium effect” magnified: exceptional chemoselectivity in cesium ion mediated nucleophilic reactions
Source: Chem Sci. 2024 Mar 6;15(14):5277–83. doi: 10.1039/d4sc00316k (PMC10988617; doi:10.1039/d4sc00316k)
Supplement: SC-015-D4SC00316K-s002 [file SC-015-D4SC00316K-s002.zip › ASM/TSB-Na-E-C/Fragment F1/ts3-e1-na-c28-EDASP1-si.txt]

ts3-e1-na-c28-EDASP10
E(UMN15) = -360.886455803

        Charge = 0       Multiplicity = 2
Single point geometry:
 6                    -1.70773   0.96962  -1.0695 
 7                    -0.91026   0.06488  -1.49069 
 6                    -2.24307   0.86268   0.34291 
 8                    -1.29235   0.96151   1.24645 
 8                    -3.41137   0.64833   0.54104 
 6                    -1.7011    0.87296   2.63715 
 1                    -2.41573   0.05617   2.73195 
 1                    -0.78879   0.61815   3.17056 
 6                    -2.27761   2.18771   3.1004 
 1                    -1.55247   2.99275   2.97238 
 1                    -3.18803   2.43401   2.55213 
 1                    -2.52553   2.11548   4.16001 
 1                    -0.61789  -0.66728  -0.84112 
