# Supplementary material for: The “cesium effect” magnified: exceptional chemoselectivity in cesium ion mediated nucleophilic reactions
Source: Chem Sci. 2024 Mar 6;15(14):5277–83. doi: 10.1039/d4sc00316k (PMC10988617; doi:10.1039/d4sc00316k)
Supplement: SC-015-D4SC00316K-s002 [file SC-015-D4SC00316K-s002.zip › ASM/TSB-Na-E-C/Fragment F1/ts3-e3-na-c1-unfrz-EDASP1-si.txt]

ts3-e3-na-c1-unfrz-EDASP10
E(UMN15) = -360.887656070

        Charge = 0       Multiplicity = 2
Single point geometry:
 6                    -2.32795   0.47921  -1.26132 
 7                    -1.89028  -0.55951  -1.84949 
 6                    -2.84107   0.37799   0.16091 
 8                    -3.59241  -0.68685   0.34306 
 8                    -2.50988   1.17137   1.00452 
 6                    -4.0715   -0.90758   1.69299 
 1                    -3.2037   -1.02077   2.34353 
 1                    -4.62146  -0.01781   2.00186 
 6                    -4.93728  -2.13716   1.6746 
 1                    -5.7887   -2.00294   1.00703 
 1                    -4.36849  -3.0098    1.35245 
 1                    -5.31438  -2.32434   2.68016 
 1                    -1.95281  -1.45925  -1.36854 
