# Supplementary material for: The “cesium effect” magnified: exceptional chemoselectivity in cesium ion mediated nucleophilic reactions
Source: Chem Sci. 2024 Mar 6;15(14):5277–83. doi: 10.1039/d4sc00316k (PMC10988617; doi:10.1039/d4sc00316k)
Supplement: SC-015-D4SC00316K-s002 [file SC-015-D4SC00316K-s002.zip › ASM/TSB-Na-E-C/Fragment F1/ts3-e3-na-c10-unfrz-EDASP1-si.txt]

ts3-e3-na-c10-unfrz-EDASP10
E(UMN15) = -360.888153381

        Charge = 0       Multiplicity = 2
Single point geometry:
 6                    -1.89619   0.3309   -1.23441 
 7                    -1.38291  -0.66837  -1.83565 
 6                    -2.41898   0.11198   0.17465 
 8                    -2.11892   1.12525   0.95199 
 8                    -2.99767  -0.89552   0.49528 
 6                    -2.68551   1.12873   2.28384 
 1                    -3.7452    0.88423   2.19356 
 1                    -2.19574   0.34788   2.86627 
 6                    -2.46721   2.50289   2.85616 
 1                    -1.40366   2.73381   2.9219 
 1                    -2.9562    3.25731   2.236 
 1                    -2.89336   2.54997   3.85844 
 1                    -1.35544  -1.57071  -1.35544 
