# Supplementary material for: The “cesium effect” magnified: exceptional chemoselectivity in cesium ion mediated nucleophilic reactions
Source: Chem Sci. 2024 Mar 6;15(14):5277–83. doi: 10.1039/d4sc00316k (PMC10988617; doi:10.1039/d4sc00316k)
Supplement: SC-015-D4SC00316K-s002 [file SC-015-D4SC00316K-s002.zip › ASM/TSB-Na-E-C/Fragment F1/ts3-e3-na-c8-unfrz-EDASP1-si.txt]

ts3-e3-na-c8-unfrz-EDASP10
E(UMN15) = -360.886903709

        Charge = 0       Multiplicity = 2
Single point geometry:
 6                    -2.11176   0.44923  -1.29757 
 7                    -1.57555  -0.57777  -1.82992 
 6                    -2.65387   0.35516   0.11449 
 8                    -3.33835  -0.75058   0.31032 
 8                    -2.39477   1.19266   0.94019 
 6                    -3.8347   -0.96534   1.65569 
 1                    -2.97902  -0.97533   2.33158 
 1                    -4.47145  -0.11894   1.91545 
 6                    -4.58459  -2.2688    1.66292 
 1                    -5.4265   -2.23761   0.97103 
 1                    -3.92976  -3.09622   1.38818 
 1                    -4.96999  -2.45357   2.66576 
 1                    -1.58534  -1.46753  -1.32777 
