# Supplementary material for: The “cesium effect” magnified: exceptional chemoselectivity in cesium ion mediated nucleophilic reactions
Source: Chem Sci. 2024 Mar 6;15(14):5277–83. doi: 10.1039/d4sc00316k (PMC10988617; doi:10.1039/d4sc00316k)
Supplement: SC-015-D4SC00316K-s002 [file SC-015-D4SC00316K-s002.zip › ASM/TSB-Na-E-C/Fragment F1/ts3-est1-na-unfrz1-EDASP1-si.txt]

ts3-est1-na-unfrz1-EDASP10
E(UMN15) = -360.887972545

        Charge = 0       Multiplicity = 2
Single point geometry:
 6                    -1.57541   0.55484  -1.16439 
 7                    -0.73073  -0.17732  -1.78113 
 6                    -1.70062   0.40657   0.3383 
 8                    -2.91343   0.02145   0.66317 
 8                    -0.78406   0.61338   1.09215 
 6                    -3.25327   0.0304    2.07096 
 1                    -2.72037  -0.78658   2.55797 
 1                    -2.90232   0.97547   2.48971 
 6                    -4.74782  -0.11154   2.16736 
 1                    -5.24312   0.71334   1.65022 
 1                    -5.07972  -1.05391   1.73097 
 1                    -5.04701  -0.09198   3.21543 
 1                    -0.18092  -0.84599  -1.23761 
