# Supplementary material for: The “cesium effect” magnified: exceptional chemoselectivity in cesium ion mediated nucleophilic reactions
Source: Chem Sci. 2024 Mar 6;15(14):5277–83. doi: 10.1039/d4sc00316k (PMC10988617; doi:10.1039/d4sc00316k)
Supplement: SC-015-D4SC00316K-s002 [file SC-015-D4SC00316K-s002.zip › ASM/TSB-Na-E-C/Fragment F1/ts3e-d4-unfrz-na-6-EDASP1-si.txt]

ts3e-d4-unfrz-na-6-EDASP10
E(UMN15) = -360.889363549

        Charge = 0       Multiplicity = 2
Single point geometry:
 6                    -2.61973   0.37043  -1.93807 
 7                    -1.96975  -0.48062  -2.62217 
 6                    -3.79212  -0.11412  -1.10387 
 8                    -3.79804   0.46347   0.0757 
 8                    -4.56706  -0.948    -1.49905 
 6                    -4.92661   0.18711   0.93861 
 1                    -5.83537   0.31657   0.34869 
 1                    -4.86479  -0.85319   1.25981 
 6                    -4.85594   1.15326   2.08958 
 1                    -3.93097   1.02291   2.65189 
 1                    -4.91003   2.18256   1.72927 
 1                    -5.69623   0.97779   2.76151 
 1                    -2.2623   -1.46011  -2.58475 
