# Supplementary material for: The “cesium effect” magnified: exceptional chemoselectivity in cesium ion mediated nucleophilic reactions
Source: Chem Sci. 2024 Mar 6;15(14):5277–83. doi: 10.1039/d4sc00316k (PMC10988617; doi:10.1039/d4sc00316k)
Supplement: SC-015-D4SC00316K-s002 [file SC-015-D4SC00316K-s002.zip › ASM/TSB-Na-E-C/Fragment F1/ts3e-d4-unfrz-na-7-EDASP1-si.txt]

ts3e-d4-unfrz-na-7-EDASP10
E(UMN15) = -360.887878526

        Charge = 0       Multiplicity = 2
Single point geometry:
 6                    -2.62911   0.52628  -1.88358 
 7                    -2.02683  -0.39771  -2.5159 
 6                    -3.75615   0.18197  -0.9313 
 8                    -4.59035  -0.69698  -1.44323 
 8                    -3.79563   0.64119   0.18173 
 6                    -5.66466  -1.13832  -0.57608 
 1                    -5.21756  -1.5987    0.30546 
 1                    -6.22253  -0.25609  -0.26018 
 6                    -6.51413  -2.10297  -1.35685 
 1                    -6.93645  -1.62223  -2.23955 
 1                    -5.93181  -2.97016  -1.66951 
 1                    -7.33429  -2.44844  -0.72723 
 1                    -2.3533   -1.36049  -2.41273 
