# Supplementary material for: The “cesium effect” magnified: exceptional chemoselectivity in cesium ion mediated nucleophilic reactions
Source: Chem Sci. 2024 Mar 6;15(14):5277–83. doi: 10.1039/d4sc00316k (PMC10988617; doi:10.1039/d4sc00316k)
Supplement: SC-015-D4SC00316K-s002 [file SC-015-D4SC00316K-s002.zip › ASM/TSB-Na-E-C/Fragment F2/ts3-e1-na-c28-EDASP2-si.txt]

ts3-e1-na-c28-EDASP20
E(UMN15) = -767.471378436

        Charge = 0       Multiplicity = 2
Single point geometry:
 6                    -2.22294   1.98817  -1.98461 
 6                    -1.7663    1.99385  -3.24867 
 1                    -2.14131   2.7544   -3.92713 
 6                    -3.18781   3.00407  -1.49775 
 6                    -4.33844   3.29368  -2.22921 
 6                    -2.93409   3.71132  -0.32137 
 6                    -5.22275   4.2714   -1.79099 
 1                    -4.54529   2.73983  -3.13821 
 6                    -3.81963   4.68519   0.119 
 1                    -2.02745   3.51838   0.24424 
 6                    -4.96735   4.96652  -0.61459 
 1                    -6.11631   4.48422  -2.36442 
 1                    -3.60857   5.22923   1.03146 
 1                    -5.6595    5.72447  -0.27004 
 6                    -0.78642  -0.33505  -3.1944 
 6                    -0.6948    1.09316  -3.77094 
 8                    -1.79997  -1.03791  -3.44028 
 6                    -0.78219   0.96004  -5.27949 
 8                    -1.87788   0.80369  -5.79637 
 6                     0.48826   0.99275  -6.05936 
 1                     0.94013   1.97399  -5.87108 
 1                     1.16567   0.27773  -5.57826 
 8                     0.45744  -0.90439  -3.26867 
 6                     0.49457  -2.30804  -3.04169 
 1                     1.54306  -2.59418  -3.07248 
 1                     0.07999  -2.5631   -2.06315 
 1                    -0.05938  -2.84474  -3.81139 
 6                     0.3094    0.72118  -7.53826 
 1                     1.27013   0.76018  -8.05072 
 1                    -0.12632  -0.26501  -7.70313 
 1                    -0.35157   1.45905  -7.9939 
 1                     0.28454   1.48903  -3.47823 
