# Supplementary material for: The “cesium effect” magnified: exceptional chemoselectivity in cesium ion mediated nucleophilic reactions
Source: Chem Sci. 2024 Mar 6;15(14):5277–83. doi: 10.1039/d4sc00316k (PMC10988617; doi:10.1039/d4sc00316k)
Supplement: SC-015-D4SC00316K-s002 [file SC-015-D4SC00316K-s002.zip › ASM/TSB-Na-E-C/Fragment F2/ts3-e3-na-c1-unfrz-EDASP2-si.txt]

ts3-e3-na-c1-unfrz-EDASP20
E(UMN15) = -767.467348329

        Charge = 0       Multiplicity = 2
Single point geometry:
 6                    -2.19611   1.79222  -1.90683 
 6                    -1.31316   1.91776  -2.90909 
 1                    -1.23572   2.88379  -3.39818 
 6                    -3.05517   2.91343  -1.46678 
 6                    -4.39721   2.69299  -1.15027 
 6                    -2.54468   4.20971  -1.39103 
 6                    -5.21456   3.74941  -0.77218 
 1                    -4.8138    1.6922   -1.21842 
 6                    -3.36227   5.26625  -1.01341 
 1                    -1.49741   4.38316  -1.61265 
 6                    -4.69879   5.03897  -0.70331 
 1                    -6.25536   3.56637  -0.53628 
 1                    -2.95321   6.26695  -0.95105 
 1                    -5.33491   5.863    -0.40543 
 6                    -0.83383  -0.61765  -3.35736 
 6                    -0.3728    0.86766  -3.41773 
 8                     0.0128   -1.49901  -3.09845 
 6                     1.02376   0.95365  -2.78812 
 8                     1.97296   0.5207   -3.41731 
 1                    -0.20029   1.05105  -4.48366 
 6                     1.17899   1.5456   -1.42558 
 1                     0.81898   2.58015  -1.48127 
 1                     0.46134   1.03786  -0.7686 
 8                    -1.75191  -0.96354  -4.30148 
 6                    -2.79199  -0.07061  -4.65829 
 1                    -3.3592   -0.56226  -5.44514 
 1                    -3.45473   0.12418  -3.81163 
 1                    -2.4048    0.87531  -5.04535 
 6                     2.59315   1.46716  -0.88968 
 1                     2.64615   1.913     0.10302 
 1                     2.9265    0.43101  -0.81731 
 1                     3.28791   1.99673  -1.54196 
