# Supplementary material for: The “cesium effect” magnified: exceptional chemoselectivity in cesium ion mediated nucleophilic reactions
Source: Chem Sci. 2024 Mar 6;15(14):5277–83. doi: 10.1039/d4sc00316k (PMC10988617; doi:10.1039/d4sc00316k)
Supplement: SC-015-D4SC00316K-s002 [file SC-015-D4SC00316K-s002.zip › ASM/TSB-Na-E-C/Fragment F2/ts3-e3-na-c10-unfrz-EDASP2-si.txt]

ts3-e3-na-c10-unfrz-EDASP20
E(UMN15) = -767.468231507

        Charge = 0       Multiplicity = 2
Single point geometry:
 6                    -1.91268   1.64898  -1.87482 
 6                    -1.05579   1.8494   -2.89063 
 1                    -1.03753   2.82483  -3.36496 
 6                    -2.8332    2.69815  -1.38268 
 6                    -4.14301   2.37805  -1.01902 
 6                    -2.40286   4.02021  -1.2715 
 6                    -5.00522   3.36127  -0.55281 
 1                    -4.49818   1.35622  -1.11313 
 6                    -3.26684   5.00496  -0.8096 
 1                    -1.37963   4.27189  -1.52713 
 6                    -4.56893   4.67815  -0.447 
 1                    -6.01985   3.1004   -0.27904 
 1                    -2.91867   6.02664  -0.72236 
 1                    -5.24059   5.44509  -0.08216 
 6                    -0.73091  -0.59011  -3.47477 
 6                    -0.09852   0.82142  -3.40881 
 8                    -0.02904  -1.61946  -3.62128 
 6                     1.25305   0.79576  -2.68807 
 8                     2.15971   0.13628  -3.16356 
 1                     0.14595   1.05944  -4.44838 
 6                     1.44224   1.60084  -1.44102 
 1                     1.1765    2.63718  -1.68346 
 1                     0.67755   1.27908  -0.72365 
 8                    -1.88334  -0.45646  -4.20892 
 6                    -2.56361  -1.67644  -4.46852 
 1                    -3.49199  -1.41224  -4.96942 
 1                    -1.97015  -2.32908  -5.10859 
 1                    -2.79334  -2.20052  -3.53651 
 6                     2.83716   1.49453  -0.86096 
 1                     2.91949   2.10484   0.03786 
 1                     3.07374   0.4632   -0.59758 
 1                     3.58439   1.83576  -1.5779 
