# Supplementary material for: The “cesium effect” magnified: exceptional chemoselectivity in cesium ion mediated nucleophilic reactions
Source: Chem Sci. 2024 Mar 6;15(14):5277–83. doi: 10.1039/d4sc00316k (PMC10988617; doi:10.1039/d4sc00316k)
Supplement: SC-015-D4SC00316K-s002 [file SC-015-D4SC00316K-s002.zip › ASM/TSB-Na-E-C/Fragment F2/ts3-e3-na-c8-unfrz-EDASP2-si.txt]

ts3-e3-na-c8-unfrz-EDASP20
E(UMN15) = -767.467866569

        Charge = 0       Multiplicity = 2
Single point geometry:
 6                    -2.04759   1.74797  -1.9724 
 6                    -1.09782   1.90848  -2.90906 
 1                    -1.01899   2.86847  -3.40827 
 6                    -3.00829   2.809    -1.60072 
 6                    -4.34396   2.48897  -1.34857 
 6                    -2.60358   4.14169  -1.52149 
 6                    -5.25814   3.48351  -1.02811 
 1                    -4.67908   1.45846  -1.42243 
 6                    -3.51842   5.13621  -1.20378 
 1                    -1.56286   4.3936   -1.69079 
 6                    -4.84756   4.80996  -0.95619 
 1                    -6.29236   3.22319  -0.84081 
 1                    -3.19087   6.16633  -1.13909 
 1                    -5.55941   5.5861   -0.70477 
 6                    -0.78043  -0.5512   -3.39962 
 6                    -0.12165   0.84809  -3.31589 
 8                    -0.09185  -1.59946  -3.45934 
 6                     1.17024   0.81413  -2.49366 
 8                     2.09572   0.12659  -2.88686 
 1                     0.21031   1.05153  -4.33847 
 6                     1.28479   1.64532  -1.25501 
 1                     1.05882   2.67992  -1.54044 
 1                     0.46335   1.35825  -0.58743 
 8                    -1.85777  -0.41191  -4.24156 
 6                    -2.53482  -1.62437  -4.53906 
 1                    -3.41668  -1.35334  -5.11489 
 1                    -1.90371  -2.29478  -5.12235 
 1                    -2.84532  -2.13335  -3.62227 
 6                     2.63111   1.52689  -0.57188 
 1                     2.65889   2.15528   0.31777 
 1                     2.82774   0.49752  -0.27072 
 1                     3.43561   1.83877  -1.23846 
