# Supplementary material for: The “cesium effect” magnified: exceptional chemoselectivity in cesium ion mediated nucleophilic reactions
Source: Chem Sci. 2024 Mar 6;15(14):5277–83. doi: 10.1039/d4sc00316k (PMC10988617; doi:10.1039/d4sc00316k)
Supplement: SC-015-D4SC00316K-s002 [file SC-015-D4SC00316K-s002.zip › ASM/TSB-Na-E-C/Fragment F2/ts3-est1-na-unfrz1-EDASP2-si.txt]

ts3-est1-na-unfrz1-EDASP20
E(UMN15) = -767.471012086

        Charge = 0       Multiplicity = 2
Single point geometry:
 6                    -2.43726   1.47834  -1.90418 
 6                    -2.22153   1.62384  -3.22265 
 1                    -2.85321   2.31258  -3.7758 
 6                    -3.49711   2.24133  -1.19867 
 6                    -4.79987   2.24457  -1.69282 
 6                    -3.20395   2.97543  -0.04768 
 6                    -5.79694   2.96503  -1.04553 
 1                    -5.03275   1.66624  -2.58021 
 6                    -4.20013   3.69242   0.60079 
 1                    -2.18901   3.00161   0.33625 
 6                    -5.50028   3.68703   0.10437 
 1                    -6.80697   2.95534  -1.43577 
 1                    -3.95903   4.26222   1.4895 
 1                    -6.27758   4.24449   0.61166 
 6                    -0.85667  -0.4755   -3.49905 
 6                    -1.10441   0.97344  -3.97176 
 8                    -1.77146  -1.33042  -3.62595 
 6                    -1.40879   0.90751  -5.45544 
 8                    -2.52684   0.57091  -5.81502 
 6                    -0.30914   1.23071  -6.40904 
 1                    -0.02556   2.2708   -6.20788 
 1                     0.55872   0.6395   -6.09513 
 8                     0.42922  -0.81706  -3.8281 
 6                     0.73465  -2.20121  -3.70866 
 1                     1.79312  -2.30067  -3.93597 
 1                     0.54871  -2.56347  -2.69415 
 1                     0.14738  -2.79452  -4.40882 
 6                    -0.67008   1.00939  -7.86286 
 1                     0.16987   1.26899  -8.50649 
 1                    -0.93093  -0.03386  -8.04531 
 1                    -1.52432   1.62301  -8.15053 
 1                    -0.17516   1.52731  -3.79467 
