# Supplementary material for: The “cesium effect” magnified: exceptional chemoselectivity in cesium ion mediated nucleophilic reactions
Source: Chem Sci. 2024 Mar 6;15(14):5277–83. doi: 10.1039/d4sc00316k (PMC10988617; doi:10.1039/d4sc00316k)
Supplement: SC-015-D4SC00316K-s002 [file SC-015-D4SC00316K-s002.zip › ASM/TSB-Na-E-C/Fragment F2/ts3e-d4-unfrz-na-6-EDASP2-si.txt]

ts3e-d4-unfrz-na-6-EDASP20
E(UMN15) = -767.466989612

        Charge = 0       Multiplicity = 2
Single point geometry:
 6                    -2.20023   1.77868  -1.93383 
 6                    -0.94743   2.0629   -2.31913 
 1                    -0.64134   3.10436  -2.33002 
 6                    -3.16523   2.8261   -1.5312 
 6                    -4.49489   2.76341  -1.95485 
 6                    -2.75924   3.88662  -0.72106 
 6                    -5.40168   3.74281  -1.5716 
 1                    -4.82344   1.95494  -2.60198 
 6                    -3.66564   4.86834  -0.34185 
 1                    -1.73379   3.92637  -0.37029 
 6                    -4.98913   4.79723  -0.76326 
 1                    -6.42857   3.68632  -1.9103 
 1                    -3.34097   5.68343   0.29286 
 1                    -5.69662   5.55952  -0.46218 
 6                    -0.33039  -0.23481  -3.41393 
 6                     0.11438   1.07621  -2.70034 
 8                     0.28463  -1.29317  -3.16452 
 6                     1.02585   0.69686  -1.5253 
 8                     2.15195   0.29871  -1.76419 
 1                     0.78384   1.55667  -3.42189 
 6                     0.50904   0.81517  -0.12804 
 1                     0.25861   1.87113   0.03318 
 1                    -0.45593   0.29334  -0.09277 
 8                    -0.6837   -0.0723   -4.719 
 6                    -1.41189   1.06963  -5.13379 
 1                    -1.53779   0.97651  -6.2099 
 1                    -2.3974    1.10298  -4.66335 
 1                    -0.87198   1.99723  -4.92461 
 6                     1.47425   0.29839   0.91811 
 1                     1.04912   0.4134    1.91467 
 1                     1.69283  -0.75834   0.75899 
 1                     2.4174    0.844     0.88199 
