# Supplementary material for: The “cesium effect” magnified: exceptional chemoselectivity in cesium ion mediated nucleophilic reactions
Source: Chem Sci. 2024 Mar 6;15(14):5277–83. doi: 10.1039/d4sc00316k (PMC10988617; doi:10.1039/d4sc00316k)
Supplement: SC-015-D4SC00316K-s002 [file SC-015-D4SC00316K-s002.zip › ASM/TSB-Na-E-C/Fragment F2/ts3e-d4-unfrz-na-7-EDASP2-si.txt]

ts3e-d4-unfrz-na-7-EDASP20
E(UMN15) = -767.467278679

        Charge = 0       Multiplicity = 2
Single point geometry:
 6                    -2.14051   1.9087   -1.97171 
 6                    -0.88627   2.10967  -2.40276 
 1                    -0.53533   3.13386  -2.48461 
 6                    -3.0435    3.02556  -1.61571 
 6                    -4.38117   3.01055  -2.01717 
 6                    -2.56347   4.11938  -0.895 
 6                    -5.22059   4.07224  -1.70783 
 1                    -4.76823   2.17565  -2.59458 
 6                    -3.40322   5.18119  -0.58659 
 1                    -1.53229   4.12486  -0.55954 
 6                    -4.73341   5.16007  -0.99162 
 1                    -6.25384   4.05214  -2.03082 
 1                    -3.02156   6.02136  -0.01995 
 1                    -5.38885   5.98645  -0.74686 
 6                    -0.39363  -0.28079  -3.35467 
 6                     0.12331   1.05622  -2.74768 
 8                     0.1791   -1.34656  -3.04347 
 6                     1.05774   0.72071  -1.5779 
 8                     2.1577    0.25783  -1.82259 
 1                     0.78719   1.4589   -3.52045 
 6                     0.59108   0.95698  -0.17877 
 1                     0.3723    2.02814  -0.08881 
 1                    -0.38606   0.46725  -0.0778 
 8                    -0.77443  -0.1966   -4.65957 
 6                    -1.4616    0.9445   -5.14135 
 1                    -1.6244    0.77634  -6.20337 
 1                    -2.42984   1.06084  -4.64866 
 1                    -0.87455   1.85869  -5.01911 
 6                     1.57541   0.49188   0.87367 
 1                     1.18587   0.6935    1.87096 
 1                     1.76118  -0.57967   0.7893 
 1                     2.531     1.00588   0.76706 
