# Supplementary material for: The “cesium effect” magnified: exceptional chemoselectivity in cesium ion mediated nucleophilic reactions
Source: Chem Sci. 2024 Mar 6;15(14):5277–83. doi: 10.1039/d4sc00316k (PMC10988617; doi:10.1039/d4sc00316k)
Supplement: SC-015-D4SC00316K-s002 [file SC-015-D4SC00316K-s002.zip › ASM/TSB-Na-E-T/Fragment F1/sodium-ester-c3-DI1-si.txt]

sodium-ester-c3-DI10
E(UMN15) = -360.888614402

        Charge = 0       Multiplicity = 2
Single point geometry:
 6                    -2.09837   0.58908  -1.3406 
 7                    -1.44345  -0.37194  -1.85946 
 6                    -2.71026   0.39349   0.03287 
 8                    -4.01164   0.57348  -0.01437 
 8                    -2.06371   0.08508   1.00192 
 6                    -4.72035   0.60362   1.24705 
 1                    -4.74218  -0.40801   1.65333 
 1                    -4.15588   1.24181   1.92945 
 6                    -6.09541   1.14829   0.9709 
 1                    -6.0287    2.15278   0.5471 
 1                    -6.63795   0.50643   0.27628 
 1                    -6.65831   1.2024    1.90294 
 1                    -1.33211  -1.22511  -1.30716 
