# Supplementary material for: The “cesium effect” magnified: exceptional chemoselectivity in cesium ion mediated nucleophilic reactions
Source: Chem Sci. 2024 Mar 6;15(14):5277–83. doi: 10.1039/d4sc00316k (PMC10988617; doi:10.1039/d4sc00316k)
Supplement: SC-015-D4SC00316K-s002 [file SC-015-D4SC00316K-s002.zip › ASM/TSB-Na-E-T/Fragment F1/ts3-e2-na-c6-unfrz-EDASP1-si.txt]

ts3-e2-na-c6-unfrz-EDASP10
E(UMN15) = -360.888863893

        Charge = 0       Multiplicity = 2
Single point geometry:
 6                    -2.06498   0.5692   -1.17337 
 7                    -1.37209  -0.40315  -1.6136 
 6                    -2.79102   0.41084   0.14846 
 8                    -4.08406   0.58711  -0.01333 
 8                    -2.22855   0.13344   1.17724 
 6                    -4.89598   0.65      1.18291 
 1                    -4.96133  -0.35251   1.60684 
 1                    -4.38535   1.29856   1.89714 
 6                    -6.23774   1.19922   0.78046 
 1                    -6.12571   2.1939    0.3431 
 1                    -6.72577   0.54692   0.0558 
 1                    -6.87686   1.27757   1.66013 
 1                    -1.31627  -1.25026  -1.04373 
