# Supplementary material for: The “cesium effect” magnified: exceptional chemoselectivity in cesium ion mediated nucleophilic reactions
Source: Chem Sci. 2024 Mar 6;15(14):5277–83. doi: 10.1039/d4sc00316k (PMC10988617; doi:10.1039/d4sc00316k)
Supplement: SC-015-D4SC00316K-s002 [file SC-015-D4SC00316K-s002.zip › ASM/TSB-Na-E-T/Fragment F1/ts3-eT-na-c1-DI1-si.txt]

ts3-eT-na-c1-DI10
E(UMN15) = -360.888213252

        Charge = 0       Multiplicity = 2
Single point geometry:
 6                    -1.96448   0.62693  -1.14853 
 7                    -1.28417  -0.35044  -1.59932 
 6                    -2.69956   0.47893   0.1665 
 8                    -1.88176   0.37263   1.1913 
 8                    -3.90263   0.42165   0.20244 
 6                    -2.50364   0.21419   2.49101 
 1                    -3.17375   1.06144   2.64542 
 1                    -3.09921  -0.69887   2.47192 
 6                    -1.40465   0.15891   3.5163 
 1                    -0.74     -0.68472   3.32814 
 1                    -0.81959   1.0789    3.50911 
 1                    -1.84353   0.03748   4.5068 
 1                    -1.18722  -1.18659  -1.01987 
