# Supplementary material for: The “cesium effect” magnified: exceptional chemoselectivity in cesium ion mediated nucleophilic reactions
Source: Chem Sci. 2024 Mar 6;15(14):5277–83. doi: 10.1039/d4sc00316k (PMC10988617; doi:10.1039/d4sc00316k)
Supplement: SC-015-D4SC00316K-s002 [file SC-015-D4SC00316K-s002.zip › ASM/TSB-Na-E-T/Fragment F2/sodium-ester-c3-DI2-si.txt]

sodium-ester-c3-DI20
E(UMN15) = -767.471785335

        Charge = 0       Multiplicity = 2
Single point geometry:
 6                    -2.29708   1.83297  -2.0915 
 6                    -1.72966   1.949    -3.30215 
 1                    -1.88791   2.87276  -3.84896 
 6                    -3.10115   2.93775  -1.51046 
 6                    -4.11147   3.53794  -2.26016 
 6                    -2.84955   3.39901  -0.21645 
 6                    -4.86095   4.57938  -1.72502 
 1                    -4.31718   3.17439  -3.26104 
 6                    -3.60069   4.43612   0.31956 
 1                    -2.05052   2.95626   0.37032 
 6                    -4.6104    5.02799  -0.43351 
 1                    -5.64602   5.03488  -2.31564 
 1                    -3.39176   4.78798   1.3222 
 1                    -5.19692   5.83624  -0.01498 
 6                    -0.87882  -0.50233  -3.66558 
 6                    -0.7909    0.9961   -3.96738 
 8                     0.15304  -1.19301  -3.65944 
 8                    -1.97471  -1.1724   -4.17612 
 6                    -3.25772  -0.55855  -4.27175 
 1                    -3.88086  -1.24096  -4.84394 
 1                    -3.696    -0.41909  -3.28233 
 1                    -3.20756   0.39733  -4.79543 
 6                    -0.75913   1.21524  -5.49229 
 6                     0.27571   0.46134  -6.27913 
 1                     1.22128   0.51069  -5.73281 
 1                    -0.01323  -0.59549  -6.25462 
 6                     0.40386   0.95681  -7.70658 
 1                     0.68328   2.01081  -7.72948 
 1                     1.16777   0.38858  -8.23719 
 1                    -0.53832   0.85127  -8.24434 
 8                    -1.53362   1.98697  -6.0128 
 1                     0.21831   1.24982  -3.61393 
