# Supplementary material for: The “cesium effect” magnified: exceptional chemoselectivity in cesium ion mediated nucleophilic reactions
Source: Chem Sci. 2024 Mar 6;15(14):5277–83. doi: 10.1039/d4sc00316k (PMC10988617; doi:10.1039/d4sc00316k)
Supplement: SC-015-D4SC00316K-s002 [file SC-015-D4SC00316K-s002.zip › ASM/TSB-Na-E-T/Fragment F2/ts3-e2-na-c6-unfrz-EDASP2-si.txt]

ts3-e2-na-c6-unfrz-EDASP20
E(UMN15) = -767.467694740

        Charge = 0       Multiplicity = 2
Single point geometry:
 6                    -2.19406   1.80132  -1.96182 
 6                    -1.53415   1.90193  -3.12651 
 1                    -1.63186   2.83833  -3.66568 
 6                    -3.03865   2.91701  -1.46527 
 6                    -3.99755   3.49065  -2.2986 
 6                    -2.88295   3.40962  -0.16772 
 6                    -4.7888    4.53958  -1.84435 
 1                    -4.13215   3.09842  -3.30072 
 6                    -3.67596   4.45416   0.2874 
 1                    -2.12738   2.98456   0.48606 
 6                    -4.63222   5.0212   -0.55006 
 1                    -5.5335    4.97384  -2.49971 
 1                    -3.542     4.83124   1.29364 
 1                    -5.25154   5.83493  -0.19411 
 6                    -0.70315  -0.58011  -3.37549 
 6                    -0.57732   0.90877  -3.70995 
 8                     0.33048  -1.26144  -3.31508 
 8                    -1.77598  -1.24859  -3.929 
 6                    -3.0102   -0.59385  -4.18397 
 1                    -3.62057  -1.29698  -4.74543 
 1                    -3.52404  -0.34388  -3.25385 
 1                    -2.8769    0.31027  -4.78485 
 6                    -0.36079   1.05319  -5.22086 
 6                    -0.34753   2.43025  -5.8117 
 1                    -1.38969   2.77125  -5.83907 
 1                     0.16034   3.10075  -5.11218 
 6                     0.26519   2.47113  -7.19852 
 1                    -0.29183   1.83987  -7.89034 
 1                     0.25699   3.49095  -7.58178 
 1                     1.29738   2.1195   -7.17938 
 8                    -0.15857   0.06604  -5.90521 
 1                     0.40817   1.17311  -3.2939 
