# Supplementary material for: The “cesium effect” magnified: exceptional chemoselectivity in cesium ion mediated nucleophilic reactions
Source: Chem Sci. 2024 Mar 6;15(14):5277–83. doi: 10.1039/d4sc00316k (PMC10988617; doi:10.1039/d4sc00316k)
Supplement: SC-015-D4SC00316K-s002 [file SC-015-D4SC00316K-s002.zip › ASM/TSB-Na-E-T/Fragment F2/ts3-eT-na-c1-DI2-si.txt]

ts3-eT-na-c1-DI20
E(UMN15) = -767.467866697

        Charge = 0       Multiplicity = 2
Single point geometry:
 6                    -2.14797   1.83285  -1.96364 
 6                    -1.52092   1.92177  -3.14707 
 1                    -1.65648   2.84285  -3.70382 
 6                    -3.00841   2.9363   -1.47096 
 6                    -3.98876   3.48069  -2.29955 
 6                    -2.83083   3.46287  -0.19007 
 6                    -4.7772    4.53589  -1.85764 
 1                    -4.14025   3.06104  -3.28801 
 6                    -3.62016   4.51567   0.25197 
 1                    -2.05402   3.06526   0.45601 
 6                    -4.59586   5.054    -0.58077 
 1                    -5.53918   4.94685  -2.50814 
 1                    -3.46888   4.92124   1.24449 
 1                    -5.21312   5.87336  -0.23426 
 6                    -0.64738  -0.54599  -3.37358 
 6                    -0.55406   0.93933  -3.73238 
 8                     0.39942  -1.20788  -3.31702 
 8                    -1.71509  -1.2413   -3.90151 
 6                    -2.96712  -0.61253  -4.13628 
 1                    -3.57723  -1.33433  -4.67374 
 1                    -3.46268  -0.35955  -3.19748 
 1                    -2.86456   0.28561  -4.75229 
 6                    -0.36711   1.06481  -5.24901 
 6                    -0.41162   2.43101  -5.86271 
 1                    -1.4645    2.73883  -5.86728 
 1                     0.09273   3.1287   -5.18722 
 6                     0.16279   2.46763  -7.26584 
 1                    -0.39132   1.80691  -7.93203 
 1                     0.11093   3.47987  -7.66546 
 1                     1.20603   2.14979  -7.26882 
 8                    -0.14311   0.07315  -5.91983 
 1                     0.43343   1.22899  -3.33863 
