# Supplementary material for: The “cesium effect” magnified: exceptional chemoselectivity in cesium ion mediated nucleophilic reactions
Source: Chem Sci. 2024 Mar 6;15(14):5277–83. doi: 10.1039/d4sc00316k (PMC10988617; doi:10.1039/d4sc00316k)
Supplement: SC-015-D4SC00316K-s002 [file SC-015-D4SC00316K-s002.zip › ASM/TSB-Na-K-C/Fragment F1/ts3-k3-na-c26-unfrz-EDASP1-si.txt]

ts3-k3-na-c26-unfrz-EDASP10
E(UMN15) = -360.887902145

        Charge = 0       Multiplicity = 2
Single point geometry:
 6                    -2.0784    0.38083  -0.25424 
 7                    -1.30426  -0.62531  -0.19202 
 6                    -3.31933   0.44403   0.61518 
 8                    -3.09704  -0.01799   1.82784 
 8                    -4.37608   0.82209   0.17924 
 6                    -4.23802  -0.05118   2.72034 
 1                    -4.63521   0.96195   2.79316 
 1                    -4.99916  -0.68953   2.27082 
 6                    -3.76275  -0.57445   4.04794 
 1                    -3.35899  -1.5824    3.94775 
 1                    -2.99485   0.07493   4.46905 
 1                    -4.60315  -0.60792   4.7415 
 1                    -1.50132  -1.35484   0.49665 
