# Supplementary material for: The “cesium effect” magnified: exceptional chemoselectivity in cesium ion mediated nucleophilic reactions
Source: Chem Sci. 2024 Mar 6;15(14):5277–83. doi: 10.1039/d4sc00316k (PMC10988617; doi:10.1039/d4sc00316k)
Supplement: SC-015-D4SC00316K-s002 [file SC-015-D4SC00316K-s002.zip › ASM/TSB-Na-K-C/Fragment F1/ts3-ket1-na-c17-unfrz-r-EDASP1-si.txt]

ts3-ket1-na-c17-unfrz-r-EDASP10
E(UMN15) = -360.888505250

        Charge = 0       Multiplicity = 2
Single point geometry:
 6                    -2.12016   0.05237  -0.32551 
 7                    -1.24695  -0.86131  -0.47524 
 6                    -3.19068  -0.16813   0.7292 
 8                    -4.35604   0.28773   0.33447 
 8                    -2.95877  -0.73874   1.76616 
 6                    -5.44138   0.24101   1.28968 
 1                    -5.70637  -0.80381   1.45533 
 1                    -5.07688   0.66083   2.22869 
 6                    -6.57723   1.04141   0.71271 
 1                    -6.26974   2.07552   0.54337 
 1                    -6.91539   0.61405  -0.2316 
 1                    -7.41373   1.03978   1.41178 
 1                    -1.30449  -1.6552    0.16762 
