# Supplementary material for: The “cesium effect” magnified: exceptional chemoselectivity in cesium ion mediated nucleophilic reactions
Source: Chem Sci. 2024 Mar 6;15(14):5277–83. doi: 10.1039/d4sc00316k (PMC10988617; doi:10.1039/d4sc00316k)
Supplement: SC-015-D4SC00316K-s002 [file SC-015-D4SC00316K-s002.zip › ASM/TSB-Na-K-C/Fragment F1/ts3-ket3-na-c5-unfroz-EDASP1-si.txt]

ts3-ket3-na-c5-unfroz-EDASP10
E(UMN15) = -360.889373639

        Charge = 0       Multiplicity = 2
Single point geometry:
 6                    -2.14088   0.13652  -0.33127 
 7                    -1.33311  -0.84369  -0.31249 
 6                    -3.38722   0.06654   0.53345 
 8                    -4.43787   0.48349  -0.13721 
 8                    -3.37052  -0.37764   1.65373 
 6                    -5.70463   0.53232   0.56478 
 1                    -6.45487   0.46516  -0.21928 
 1                    -5.77589  -0.34183   1.21069 
 6                    -5.80867   1.82308   1.3376 
 1                    -5.03002   1.88592   2.09978 
 1                    -5.71912   2.67946   0.66668 
 1                    -6.77893   1.86993   1.83347 
 1                    -1.55009  -1.638     0.2945 
