# Supplementary material for: The “cesium effect” magnified: exceptional chemoselectivity in cesium ion mediated nucleophilic reactions
Source: Chem Sci. 2024 Mar 6;15(14):5277–83. doi: 10.1039/d4sc00316k (PMC10988617; doi:10.1039/d4sc00316k)
Supplement: SC-015-D4SC00316K-s002 [file SC-015-D4SC00316K-s002.zip › ASM/TSB-Na-K-C/Fragment F2/ts3-k3-na-c26-unfrz-EDASP2-si.txt]

ts3-k3-na-c26-unfrz-EDASP20
E(UMN15) = -767.475739066

        Charge = 0       Multiplicity = 2
Single point geometry:
 6                    -1.8383    1.42273  -1.2669 
 6                    -1.10411   1.09103  -2.33962 
 1                    -0.91429   1.84308  -3.09674 
 6                    -2.36462   2.78717  -1.04736 
 6                    -2.86606   3.53906  -2.11024 
 6                    -2.33166   3.3523    0.2291 
 6                    -3.31977   4.83419  -1.90049 
 1                    -2.9166    3.0977   -3.09902 
 6                    -2.78651   4.64708   0.43839 
 1                    -1.92763   2.78686   1.0638 
 6                    -3.28143   5.39136  -0.62673 
 1                    -3.7132    5.40632  -2.73146 
 1                    -2.74941   5.07604   1.43187 
 1                    -3.63912   6.40039  -0.46447 
 6                     0.08255  -0.96064  -1.35379 
 6                    -0.55016  -0.29232  -2.58628 
 6                     1.15805  -0.11907  -0.6812 
 1                     0.81032   0.90403  -0.52084 
 1                     1.33979  -0.57506   0.29408 
 8                     0.26413  -2.21025  -1.38302 
 6                    -1.65027  -1.10363  -3.25097 
 8                    -1.98725  -0.56476  -4.40818 
 8                    -2.19955  -2.09344  -2.80711 
 6                    -3.05776  -1.1953   -5.12521 
 1                    -3.19137  -0.61519  -6.03283 
 1                    -2.79237  -2.2231   -5.36795 
 1                    -3.96741  -1.18105  -4.52707 
 6                     2.43641  -0.12556  -1.5106 
 1                     2.29611   0.37771  -2.46985 
 1                     3.2363    0.39323  -0.9816 
 1                     2.76328  -1.14839  -1.70404 
 1                     0.24914  -0.21033  -3.32873 
