# Supplementary material for: The “cesium effect” magnified: exceptional chemoselectivity in cesium ion mediated nucleophilic reactions
Source: Chem Sci. 2024 Mar 6;15(14):5277–83. doi: 10.1039/d4sc00316k (PMC10988617; doi:10.1039/d4sc00316k)
Supplement: SC-015-D4SC00316K-s002 [file SC-015-D4SC00316K-s002.zip › ASM/TSB-Na-K-C/Fragment F2/ts3-ket1-na-c17-unfrz-r-EDASP2-si.txt]

ts3-ket1-na-c17-unfrz-r-EDASP20
E(UMN15) = -767.470171312

        Charge = 0       Multiplicity = 2
Single point geometry:
 6                    -2.08869   1.25547  -1.16695 
 6                    -1.35417   1.21024  -2.28945 
 1                    -1.29637   2.09809  -2.91158 
 6                    -2.80751   2.47824  -0.73999 
 6                    -2.7419    2.90465   0.58868 
 6                    -3.54739   3.22296  -1.65747 
 6                    -3.40963   4.05309   0.99191 
 1                    -2.15378   2.34529   1.31088 
 6                    -4.21228   4.37447  -1.25409 
 1                    -3.61769   2.88362  -2.68468 
 6                    -4.14796   4.79034   0.07104 
 1                    -3.34882   4.3762    2.02361 
 1                    -4.78992   4.94091  -1.9739 
 1                    -4.6716    5.68424   0.38597 
 6                     0.25161  -0.56666  -1.52958 
 6                    -0.59143  -0.00333  -2.72448 
 6                     0.70921  -1.99906  -1.73135 
 1                    -0.14436  -2.61377  -2.02805 
 1                     1.40178  -1.97413  -2.58257 
 8                     0.9918    0.23569  -0.91467 
 6                     0.39063   0.3752   -3.80911 
 8                     0.5361   -0.37111  -4.88368 
 8                     1.09305   1.36384  -3.68153 
 6                    -0.31624  -1.4892   -5.16627 
 1                    -1.35144  -1.16394  -5.26064 
 1                     0.02845  -1.88475  -6.1169 
 1                    -0.22233  -2.25696  -4.39878 
 1                    -1.28226  -0.79272  -3.03196 
 6                     1.41358  -2.5629   -0.51085 
 1                     1.75339  -3.581    -0.70157 
 1                     2.27882  -1.95357  -0.2515 
 1                     0.75286  -2.58981   0.35866 
