# Supplementary material for: The “cesium effect” magnified: exceptional chemoselectivity in cesium ion mediated nucleophilic reactions
Source: Chem Sci. 2024 Mar 6;15(14):5277–83. doi: 10.1039/d4sc00316k (PMC10988617; doi:10.1039/d4sc00316k)
Supplement: SC-015-D4SC00316K-s002 [file SC-015-D4SC00316K-s002.zip › ASM/TSB-Na-K-C/Fragment F2/ts3-ket3-na-c5-unfroz-EDASP2-si.txt]

ts3-ket3-na-c5-unfroz-EDASP20
E(UMN15) = -767.475516315

        Charge = 0       Multiplicity = 2
Single point geometry:
 6                    -1.89146   1.27763  -1.22471 
 6                    -1.12609   1.06473  -2.30449 
 1                    -0.94266   1.88451  -2.99009 
 6                    -2.46329   2.59658  -0.87762 
 6                    -3.02821   3.41443  -1.85644 
 6                    -2.42719   3.03976   0.4461 
 6                    -3.54561   4.65695  -1.51594 
 1                    -3.07654   3.06414  -2.88129 
 6                    -2.94199   4.28459   0.78457 
 1                    -1.97566   2.41881   1.2145 
 6                    -3.50394   5.09471  -0.19556 
 1                    -3.98894   5.28222  -2.2809 
 1                    -2.90294   4.62136   1.81292 
 1                    -3.91001   6.06328   0.06785 
 6                     0.05173  -1.0702   -1.46761 
 6                    -0.52745  -0.27755  -2.655 
 6                     1.13853  -0.29443  -0.73742 
 1                     1.96206  -0.20005  -1.45356 
 1                     0.79132   0.7182   -0.51673 
 8                     0.20732  -2.31855  -1.6092 
 6                    -1.57398  -1.02354  -3.46384 
 8                    -1.76993  -0.43497  -4.6287 
 8                    -2.20361  -2.00224  -3.11015 
 6                    -2.78472  -0.99779  -5.47235 
 1                    -2.80784  -0.37916  -6.36385 
 1                    -2.53023  -2.02467  -5.73018 
 1                    -3.74825  -0.97328  -4.9658 
 6                     1.60952  -1.00385   0.51827 
 1                     1.97021  -2.00494   0.28209 
 1                     2.41915  -0.44989   0.99426 
 1                     0.79956  -1.09706   1.24608 
 1                     0.31477  -0.10334  -3.33064 
