# Supplementary material for: The “cesium effect” magnified: exceptional chemoselectivity in cesium ion mediated nucleophilic reactions
Source: Chem Sci. 2024 Mar 6;15(14):5277–83. doi: 10.1039/d4sc00316k (PMC10988617; doi:10.1039/d4sc00316k)
Supplement: SC-015-D4SC00316K-s002 [file SC-015-D4SC00316K-s002.zip › ASM/TSB-Na-K-T/Fragment F1/ts3-k2-na-c2-unfrz-EDASP1-si.txt]

ts3-k2-na-c2-unfrz-EDASP10
E(UMN15) = -360.885261976

        Charge = 0       Multiplicity = 2
Single point geometry:
 6                    -1.8385   -0.03208  -0.75696 
 7                    -1.13395  -1.06663  -1.02886 
 6                    -2.55235  -0.01521   0.57357 
 8                    -3.84676  -0.08959   0.51967 
 8                    -1.86556   0.03032   1.58041 
 6                    -4.57946  -0.11187   1.78044 
 1                    -5.52159  -0.59107   1.52854 
 1                    -4.02709  -0.73975   2.47794 
 6                    -4.77624   1.28733   2.3022 
 1                    -3.82058   1.76608   2.52054 
 1                    -5.32512   1.89499   1.58243 
 1                    -5.35397   1.23882   3.22598 
 1                    -1.17193  -1.85172  -0.37489 
