# Supplementary material for: The “cesium effect” magnified: exceptional chemoselectivity in cesium ion mediated nucleophilic reactions
Source: Chem Sci. 2024 Mar 6;15(14):5277–83. doi: 10.1039/d4sc00316k (PMC10988617; doi:10.1039/d4sc00316k)
Supplement: SC-015-D4SC00316K-s002 [file SC-015-D4SC00316K-s002.zip › ASM/TSB-Na-K-T/Fragment F1/ts3-k2-na-c20-unfrz-EDASP1-si.txt]

ts3-k2-na-c20-unfrz-EDASP10
E(UMN15) = -360.885827390

        Charge = 0       Multiplicity = 2
Single point geometry:
 6                    -1.70975   0.12119  -0.80383 
 7                    -0.89123  -0.83071  -1.03782 
 6                    -2.66609  -0.03876   0.3554 
 8                    -1.94696  -0.07626   1.48391 
 8                    -3.85698  -0.13332   0.28335 
 6                    -2.69965  -0.15742   2.72664 
 1                    -3.41378   0.66707   2.73379 
 1                    -3.24858  -1.09832   2.72381 
 6                    -1.71027  -0.07217   3.85604 
 1                    -0.9911   -0.89229   3.8105 
 1                    -1.18085   0.88292   3.84595 
 1                    -2.24134  -0.14602   4.80477 
 1                    -0.97088  -1.67733  -0.47052 
