# Supplementary material for: The “cesium effect” magnified: exceptional chemoselectivity in cesium ion mediated nucleophilic reactions
Source: Chem Sci. 2024 Mar 6;15(14):5277–83. doi: 10.1039/d4sc00316k (PMC10988617; doi:10.1039/d4sc00316k)
Supplement: SC-015-D4SC00316K-s002 [file SC-015-D4SC00316K-s002.zip › ASM/TSB-Na-K-T/Fragment F1/ts3-k2-na-c24-unfrz-r-EDASP1-si.txt]

ts3-k2-na-c24-unfrz-r-EDASP10
E(UMN15) = -360.886701947

        Charge = 0       Multiplicity = 2
Single point geometry:
 6                    -1.23155   0.29956  -0.25641 
 7                    -0.31126  -0.57386  -0.38594 
 6                    -2.0778    0.27407   0.99867 
 8                    -1.36821   0.49871   2.08441 
 8                    -3.25038   0.0012    0.94625 
 6                    -2.0614    0.38312   3.35342 
 1                    -1.46428   0.97373   4.04365 
 1                    -3.04614   0.83724   3.24651 
 6                    -2.14685  -1.06246   3.77359 
 1                    -2.73074  -1.64308   3.05886 
 1                    -1.15043  -1.4973    3.86033 
 1                    -2.63571  -1.12701   4.74625 
 1                    -0.13442  -1.19227   0.40872 
