# Supplementary material for: The “cesium effect” magnified: exceptional chemoselectivity in cesium ion mediated nucleophilic reactions
Source: Chem Sci. 2024 Mar 6;15(14):5277–83. doi: 10.1039/d4sc00316k (PMC10988617; doi:10.1039/d4sc00316k)
Supplement: SC-015-D4SC00316K-s002 [file SC-015-D4SC00316K-s002.zip › ASM/TSB-Na-K-T/Fragment F1/ts3-k4-c16-unfrz-EDASP1-si.txt]

ts3-k4-c16-unfrz-EDASP10
E(UMN15) = -360.887435653

        Charge = 0       Multiplicity = 2
Single point geometry:
 6                    -1.59074  -0.10885  -0.12884 
 7                    -0.51434  -0.77925  -0.21495 
 6                    -2.61974  -0.46114   0.92857 
 8                    -2.05139  -0.79031   2.07142 
 8                    -3.79816  -0.47859   0.6814 
 6                    -2.92866  -1.24784   3.13063 
 1                    -2.36646  -1.07253   4.04447 
 1                    -3.81987  -0.62093   3.12908 
 6                    -3.2626   -2.70653   2.94391 
 1                    -3.80769  -2.86716   2.01332 
 1                    -2.35525  -3.31154   2.93689 
 1                    -3.8913   -3.04001   3.77026 
 1                    -0.34484  -1.5133    0.4759 
