# Supplementary material for: The “cesium effect” magnified: exceptional chemoselectivity in cesium ion mediated nucleophilic reactions
Source: Chem Sci. 2024 Mar 6;15(14):5277–83. doi: 10.1039/d4sc00316k (PMC10988617; doi:10.1039/d4sc00316k)
Supplement: SC-015-D4SC00316K-s002 [file SC-015-D4SC00316K-s002.zip › ASM/TSB-Na-K-T/Fragment F1/ts3-k4-c23-unfrz-EDASP1-si.txt]

ts3-k4-c23-unfrz-EDASP10
E(UMN15) = -360.887676264

        Charge = 0       Multiplicity = 2
Single point geometry:
 6                    -1.52388   0.19204  -0.085 
 7                    -0.46016  -0.50348  -0.10724 
 6                    -2.61366  -0.11832   0.92285 
 8                    -2.11687  -0.48574   2.08609 
 8                    -3.78053  -0.08226   0.62782 
 6                    -3.07703  -0.88294   3.09508 
 1                    -3.76808  -0.05304   3.2461 
 1                    -3.63867  -1.73386   2.70785 
 6                    -2.31213  -1.22339   4.34458 
 1                    -1.61854  -2.04531   4.16468 
 1                    -1.75258  -0.35997   4.70525 
 1                    -3.01282  -1.52852   5.12193 
 1                    -0.34147  -1.23066   0.60131 
