# Supplementary material for: The “cesium effect” magnified: exceptional chemoselectivity in cesium ion mediated nucleophilic reactions
Source: Chem Sci. 2024 Mar 6;15(14):5277–83. doi: 10.1039/d4sc00316k (PMC10988617; doi:10.1039/d4sc00316k)
Supplement: SC-015-D4SC00316K-s002 [file SC-015-D4SC00316K-s002.zip › ASM/TSB-Na-K-T/Fragment F1/ts3-k4-c4-unfrz-EDASP1-si.txt]

ts3-k4-c4-unfrz-EDASP10
E(UMN15) = -360.889268192

        Charge = 0       Multiplicity = 2
Single point geometry:
 6                    -1.74464  -0.33242  -0.34536 
 7                    -0.68871  -1.03115  -0.44694 
 6                    -2.78331  -0.75477   0.67989 
 8                    -4.00293  -0.52437   0.25365 
 8                    -2.47476  -1.26881   1.7261 
 6                    -5.08335  -0.77337   1.18246 
 1                    -5.13101  -1.84585   1.37398 
 1                    -4.84218  -0.2632    2.11654 
 6                    -6.34289  -0.24132   0.55469 
 1                    -6.24943   0.82841   0.35675 
 1                    -6.55997  -0.75652  -0.38139 
 1                    -7.17998  -0.39504   1.2359 
 1                    -0.59367  -1.83995   0.17303 
