# Supplementary material for: The “cesium effect” magnified: exceptional chemoselectivity in cesium ion mediated nucleophilic reactions
Source: Chem Sci. 2024 Mar 6;15(14):5277–83. doi: 10.1039/d4sc00316k (PMC10988617; doi:10.1039/d4sc00316k)
Supplement: SC-015-D4SC00316K-s002 [file SC-015-D4SC00316K-s002.zip › ASM/TSB-Na-K-T/Fragment F1/ts3-k4-c5-unfrz-EDASP1-si.txt]

ts3-k4-c5-unfrz-EDASP10
E(UMN15) = -360.889291736

        Charge = 0       Multiplicity = 2
Single point geometry:
 6                    -1.72904  -0.36367  -0.34645 
 7                    -0.6729   -1.06401  -0.43189 
 6                    -2.77315  -0.76904   0.68018 
 8                    -3.99001  -0.52839   0.25194 
 8                    -2.47072  -1.2794    1.73005 
 6                    -5.07318  -0.75605   1.18304 
 1                    -5.13447  -1.82622   1.3834 
 1                    -4.82501  -0.24148   2.11287 
 6                    -6.32608  -0.21282   0.55148 
 1                    -6.21819   0.85358   0.34314 
 1                    -6.55146  -0.73379  -0.37941 
 1                    -7.16435  -0.34834   1.23509 
 1                    -0.58186  -1.86263   0.20167 
