# Supplementary material for: The “cesium effect” magnified: exceptional chemoselectivity in cesium ion mediated nucleophilic reactions
Source: Chem Sci. 2024 Mar 6;15(14):5277–83. doi: 10.1039/d4sc00316k (PMC10988617; doi:10.1039/d4sc00316k)
Supplement: SC-015-D4SC00316K-s002 [file SC-015-D4SC00316K-s002.zip › ASM/TSB-Na-K-T/Fragment F1/ts3-k4-c8-unfrz-EDASP1-si.txt]

ts3-k4-c8-unfrz-EDASP10
E(UMN15) = -360.889805651

        Charge = 0       Multiplicity = 2
Single point geometry:
 6                    -1.70003  -0.26919  -0.27847 
 7                    -0.65372  -0.98109  -0.38517 
 6                    -2.74372  -0.63994   0.76015 
 8                    -3.94696  -0.622     0.22862 
 8                    -2.45512  -0.95173   1.88801 
 6                    -5.06873  -0.89882   1.10221 
 1                    -5.85389  -1.24942   0.43688 
 1                    -4.78698  -1.70069   1.78349 
 6                    -5.46905   0.35718   1.83473 
 1                    -4.66327   0.70419   2.48373 
 1                    -5.72149   1.14966   1.12753 
 1                    -6.34376   0.15114   2.45282 
 1                    -0.54578  -1.78199   0.2416 
