# Supplementary material for: The “cesium effect” magnified: exceptional chemoselectivity in cesium ion mediated nucleophilic reactions
Source: Chem Sci. 2024 Mar 6;15(14):5277–83. doi: 10.1039/d4sc00316k (PMC10988617; doi:10.1039/d4sc00316k)
Supplement: SC-015-D4SC00316K-s002 [file SC-015-D4SC00316K-s002.zip › ASM/TSB-Na-K-T/Fragment F1/ts3-k4-c9-unfrz-EDASP1-si.txt]

ts3-k4-c9-unfrz-EDASP10
E(UMN15) = -360.889781663

        Charge = 0       Multiplicity = 2
Single point geometry:
 6                    -1.66479  -0.29152  -0.28177 
 7                    -0.61795  -1.00479  -0.37527 
 6                    -2.71991  -0.65786   0.74699 
 8                    -3.91708  -0.6362    0.20209 
 8                    -2.44459  -0.97049   1.8779 
 6                    -5.04979  -0.90993   1.06253 
 1                    -5.82712  -1.26113   0.38834 
 1                    -4.77717  -1.71056   1.74898 
 6                    -5.45761   0.34816   1.78719 
 1                    -4.65918   0.69627   2.44461 
 1                    -5.70119   1.13899   1.0751 
 1                    -6.33962   0.14429   2.39555 
 1                    -0.51537  -1.80264   0.2562 
