# Supplementary material for: The “cesium effect” magnified: exceptional chemoselectivity in cesium ion mediated nucleophilic reactions
Source: Chem Sci. 2024 Mar 6;15(14):5277–83. doi: 10.1039/d4sc00316k (PMC10988617; doi:10.1039/d4sc00316k)
Supplement: SC-015-D4SC00316K-s002 [file SC-015-D4SC00316K-s002.zip › ASM/TSB-Na-K-T/Fragment F1/ts3-ket4-na-unfrz1-EDASP1-si.txt]

ts3-ket4-na-unfrz1-EDASP10
E(UMN15) = -360.889501026

        Charge = 0       Multiplicity = 2
Single point geometry:
 6                    -1.67564  -0.40774  -0.34753 
 7                    -0.62794  -1.1183   -0.44108 
 6                    -2.71947  -0.8025    0.68312 
 8                    -3.93601  -0.55184   0.25878 
 8                    -2.41923  -1.31656   1.73188 
 6                    -5.01774  -0.7764    1.1919 
 1                    -5.08298  -1.84663   1.39088 
 1                    -4.76549  -0.26442   2.12207 
 6                    -6.26985  -0.22709   0.56402 
 1                    -6.15741   0.83891   0.35595 
 1                    -6.49992  -0.7464   -0.36665 
 1                    -7.10703  -0.35917   1.24964 
 1                    -0.53795  -1.91646   0.19354 
