# Supplementary material for: The “cesium effect” magnified: exceptional chemoselectivity in cesium ion mediated nucleophilic reactions
Source: Chem Sci. 2024 Mar 6;15(14):5277–83. doi: 10.1039/d4sc00316k (PMC10988617; doi:10.1039/d4sc00316k)
Supplement: SC-015-D4SC00316K-s002 [file SC-015-D4SC00316K-s002.zip › ASM/TSB-Na-K-T/Fragment F2/ts3-k2-na-c2-unfrz-EDASP2-si.txt]

ts3-k2-na-c2-unfrz-EDASP20
E(UMN15) = -767.463409438

        Charge = 0       Multiplicity = 2
Single point geometry:
 6                    -1.77912   1.14834  -1.60459 
 6                    -0.83381   1.20823  -2.55955 
 1                    -0.81522   2.09122  -3.19255 
 6                    -2.74502   2.26052  -1.40673 
 6                    -3.5767    2.65062  -2.45571 
 6                    -2.80815   2.9445   -0.19326 
 6                    -4.46488   3.70577  -2.29036 
 1                    -3.52769   2.11767  -3.39911 
 6                    -3.69732   3.99872  -0.02806 
 1                    -2.14114   2.66987   0.61794 
 6                    -4.52926   4.37887  -1.07521 
 1                    -5.10967   3.99918  -3.10923 
 1                    -3.73549   4.52655   0.91688 
 1                    -5.22353   5.19962  -0.94584 
 6                     0.52339  -0.82186  -1.68806 
 6                     0.286     0.24907  -2.78552 
 6                     0.8833   -2.20309  -2.20809 
 1                     0.11505  -2.54663  -2.90648 
 1                     1.80108  -2.0621   -2.78887 
 8                     1.11436  -0.39032  -0.65109 
 6                     0.41121  -0.26105  -4.23066 
 8                    -0.63078  -0.77199  -4.8779 
 8                     1.47248  -0.19061  -4.80065 
 6                    -1.91276  -0.96309  -4.28601 
 1                    -2.51003  -0.05597  -4.37545 
 1                    -2.38934  -1.76254  -4.84802 
 1                    -1.83166  -1.27     -3.24396 
 6                     1.12649  -3.21788  -1.10663 
 1                     1.89088  -2.86001  -0.417 
 1                     0.22044  -3.43001  -0.53377 
 1                     1.46668  -4.16189  -1.53228 
 1                     1.1926    0.85976  -2.70627 
