# Supplementary material for: The “cesium effect” magnified: exceptional chemoselectivity in cesium ion mediated nucleophilic reactions
Source: Chem Sci. 2024 Mar 6;15(14):5277–83. doi: 10.1039/d4sc00316k (PMC10988617; doi:10.1039/d4sc00316k)
Supplement: SC-015-D4SC00316K-s002 [file SC-015-D4SC00316K-s002.zip › ASM/TSB-Na-K-T/Fragment F2/ts3-k2-na-c20-unfrz-EDASP2-si.txt]

ts3-k2-na-c20-unfrz-EDASP20
E(UMN15) = -767.471274815

        Charge = 0       Multiplicity = 2
Single point geometry:
 6                    -1.64972   1.37765  -1.54781 
 6                    -0.72607   1.50726  -2.51519 
 1                    -0.67074   2.4538   -3.04236 
 6                    -2.57119   2.49037  -1.20696 
 6                    -3.29565   3.11862  -2.21965 
 6                    -2.70052   2.94995   0.10528 
 6                    -4.13309   4.18738  -1.92709 
 1                    -3.20863   2.75293  -3.23634 
 6                    -3.5404    4.01614   0.39817 
 1                    -2.12172   2.49487   0.90382 
 6                    -4.25884   4.63693  -0.61779 
 1                    -4.69323   4.66391  -2.7218 
 1                    -3.62596   4.36896   1.41829 
 1                    -4.91411   5.4679   -0.3888 
 6                     0.75256  -0.40553  -1.75432 
 6                     0.23941   0.44866  -2.94238 
 6                     1.28363  -1.78084  -2.11712 
 1                     0.52644  -2.34083  -2.67037 
 1                     2.12186  -1.60461  -2.79968 
 8                     1.30777   0.23056  -0.81666 
 6                    -0.41264  -0.42293  -4.01789 
 8                     0.29777  -0.76197  -5.09107 
 8                    -1.5397   -0.83682  -3.90422 
 6                     1.55641  -0.16889  -5.41859 
 1                     2.3205   -0.41677  -4.68246 
 1                     1.83775  -0.59235  -6.37867 
 1                     1.4606    0.91209  -5.51719 
 6                     1.77224  -2.5597   -0.90838 
 1                     2.57035  -2.02077  -0.39841 
 1                     0.97151  -2.7415   -0.18687 
 1                     2.15823  -3.53161  -1.21579 
 1                     1.1313    0.93628  -3.33784 
