# Supplementary material for: The “cesium effect” magnified: exceptional chemoselectivity in cesium ion mediated nucleophilic reactions
Source: Chem Sci. 2024 Mar 6;15(14):5277–83. doi: 10.1039/d4sc00316k (PMC10988617; doi:10.1039/d4sc00316k)
Supplement: SC-015-D4SC00316K-s002 [file SC-015-D4SC00316K-s002.zip › ASM/TSB-Na-K-T/Fragment F2/ts3-k2-na-c24-unfrz-r-EDASP2-si.txt]

ts3-k2-na-c24-unfrz-r-EDASP20
E(UMN15) = -767.460521731

        Charge = 0       Multiplicity = 2
Single point geometry:
 6                    -1.56222   1.20106  -1.36507 
 6                    -0.81331   1.14602  -2.4782 
 1                    -1.02189   1.87039  -3.25889 
 6                    -2.6826    2.16345  -1.24923 
 6                    -3.60149   2.27968  -2.29233 
 6                    -2.81901   2.98327  -0.12782 
 6                    -4.63667   3.20321  -2.21889 
 1                    -3.5078    1.62906  -3.15645 
 6                    -3.85331   3.90568  -0.05438 
 1                    -2.09988   2.91689   0.6831 
 6                    -4.76458   4.01749  -1.09968 
 1                    -5.34795   3.28063  -3.03172 
 1                    -3.94449   4.54238   0.81665 
 1                    -5.573     4.73538  -1.03983 
 6                     0.42645  -1.14978  -2.06194 
 6                     0.39487   0.28657  -2.66073 
 6                    -0.61412  -2.18013  -2.48605 
 1                    -0.43597  -2.2953   -3.56463 
 1                    -0.27594  -3.11418  -2.03298 
 8                     1.57649  -1.59439  -1.84617 
 6                     0.98068   0.22077  -4.06542 
 8                     0.23733   0.26125  -5.15231 
 8                     2.18814   0.12915  -4.20345 
 6                    -1.18631   0.11928  -5.19529 
 1                    -1.64829   1.09942  -5.29856 
 1                    -1.40257  -0.47856  -6.07723 
 1                    -1.57229  -0.39593  -4.31829 
 6                    -2.10475  -2.00002  -2.22649 
 1                    -2.34059  -2.09242  -1.16583 
 1                    -2.50357  -1.04678  -2.5745 
 1                    -2.64804  -2.78959  -2.74727 
 1                     1.19455   0.77783  -2.09039 
