# Supplementary material for: The “cesium effect” magnified: exceptional chemoselectivity in cesium ion mediated nucleophilic reactions
Source: Chem Sci. 2024 Mar 6;15(14):5277–83. doi: 10.1039/d4sc00316k (PMC10988617; doi:10.1039/d4sc00316k)
Supplement: SC-015-D4SC00316K-s002 [file SC-015-D4SC00316K-s002.zip › ASM/TSB-Na-K-T/Fragment F2/ts3-k4-c16-unfrz-EDASP2-si.txt]

ts3-k4-c16-unfrz-EDASP20
E(UMN15) = -767.480479248

        Charge = 0       Multiplicity = 2
Single point geometry:
 6                    -1.88952   0.91741  -1.13903 
 6                    -1.26893   0.81613  -2.3248 
 1                    -1.45841   1.57697  -3.07326 
 6                    -2.8101    2.0264   -0.80787 
 6                    -2.78702   2.6009    0.46464 
 6                    -3.68966   2.5349   -1.76444 
 6                    -3.62179   3.66633   0.77321 
 1                    -2.09795   2.22642   1.21589 
 6                    -4.52258   3.60196  -1.45661 
 1                    -3.73237   2.07739  -2.74618 
 6                    -4.4912    4.17046  -0.18766 
 1                    -3.58956   4.10569   1.76235 
 1                    -5.20562   3.98346  -2.20539 
 1                    -5.14463   4.99972   0.05278 
 6                     0.73144  -0.64738  -1.61959 
 6                    -0.35168  -0.31007  -2.68977 
 6                     1.54045   0.53957  -1.1367 
 1                     2.14508   0.85243  -1.99779 
 1                     0.8751    1.3729   -0.8999 
 8                     1.28169  -1.77049  -1.71193 
 6                     0.38476  -0.12736  -3.99563 
 8                     0.43258   1.11474  -4.42483 
 8                     0.92629  -1.05012  -4.58027 
 6                     1.16367   1.34809  -5.63825 
 1                     0.72735   0.7712   -6.45173 
 1                     1.0793    2.41161  -5.83706 
 1                     2.20663   1.06627  -5.50301 
 1                    -0.92612  -1.2386   -2.78941 
 6                     2.43707   0.18854   0.03566 
 1                     3.03455   1.04971   0.33557 
 1                     1.84544  -0.12388   0.89952 
 1                     3.11253  -0.62656  -0.22373 
