# Supplementary material for: The “cesium effect” magnified: exceptional chemoselectivity in cesium ion mediated nucleophilic reactions
Source: Chem Sci. 2024 Mar 6;15(14):5277–83. doi: 10.1039/d4sc00316k (PMC10988617; doi:10.1039/d4sc00316k)
Supplement: SC-015-D4SC00316K-s002 [file SC-015-D4SC00316K-s002.zip › ASM/TSB-Na-K-T/Fragment F2/ts3-k4-c23-unfrz-EDASP2-si.txt]

ts3-k4-c23-unfrz-EDASP20
E(UMN15) = -767.480081553

        Charge = 0       Multiplicity = 2
Single point geometry:
 6                    -1.74756   1.20816  -1.12377 
 6                    -1.08055   1.06473  -2.27943 
 1                    -1.21371   1.81592  -3.04945 
 6                    -2.64196   2.3531   -0.84945 
 6                    -2.64658   2.95105   0.41239 
 6                    -3.46512   2.87307  -1.84875 
 6                    -3.45231   4.0521    0.66829 
 1                    -2.00128   2.56622   1.19652 
 6                    -4.2693    3.97553  -1.59338 
 1                    -3.48682   2.39763  -2.82262 
 6                    -4.26505   4.56804  -0.33508 
 1                    -3.44165   4.51012   1.64939 
 1                    -4.90863   4.36642  -2.37519 
 1                    -4.89558   5.42546  -0.13569 
 6                     0.84245  -0.43477  -1.4525 
 6                    -0.18209  -0.09526  -2.57902 
 6                     1.66301   0.74128  -0.96135 
 1                     2.31519   1.01697  -1.8 
 1                     1.012     1.59802  -0.77346 
 8                     1.36725  -1.57388  -1.49479 
 6                     0.60952   0.03076  -3.85933 
 8                     0.67946   1.25236  -4.34145 
 8                     1.16805  -0.91807  -4.38281 
 6                     1.45677   1.42888  -5.5356 
 1                     1.05184   0.8144   -6.33774 
 1                     1.38156   2.48193  -5.78678 
 1                     2.49344   1.1544   -5.34748 
 1                    -0.77831  -1.01016  -2.67934 
 6                     2.49355   0.39215   0.25948 
 1                     3.09522   1.24512   0.57405 
 1                     1.85334   0.10779   1.09825 
 1                     3.16198  -0.44218   0.04747 
