# Supplementary material for: The “cesium effect” magnified: exceptional chemoselectivity in cesium ion mediated nucleophilic reactions
Source: Chem Sci. 2024 Mar 6;15(14):5277–83. doi: 10.1039/d4sc00316k (PMC10988617; doi:10.1039/d4sc00316k)
Supplement: SC-015-D4SC00316K-s002 [file SC-015-D4SC00316K-s002.zip › ASM/TSB-Na-K-T/Fragment F2/ts3-k4-c4-unfrz-EDASP2-si.txt]

ts3-k4-c4-unfrz-EDASP20
E(UMN15) = -767.480043460

        Charge = 0       Multiplicity = 2
Single point geometry:
 6                    -1.94276   0.82247  -1.23442 
 6                    -1.26272   0.83216  -2.39144 
 1                    -1.37693   1.68269  -3.05369 
 6                    -2.83078   1.92692  -0.8101 
 6                    -2.83809   2.34326   0.52308 
 6                    -3.66485   2.56827  -1.72549 
 6                    -3.66591   3.3792    0.93388 
 1                    -2.18127   1.86316   1.24278 
 6                    -4.4899    3.60777  -1.31558 
 1                    -3.68106   2.23383  -2.75634 
 6                    -4.49506   4.01395   0.01456 
 1                    -3.65917   3.69504   1.96955 
 1                    -5.13842   4.09356  -2.03402 
 1                    -5.14314   4.82042   0.33398 
 6                     0.63821  -0.7846   -1.74694 
 6                    -0.36929  -0.28596  -2.83128 
 6                     1.4553    0.30561  -1.08239 
 1                     2.13156   0.68293  -1.85992 
 1                     0.8074    1.13766  -0.79761 
 8                     1.15952  -1.90877  -1.94327 
 6                     0.43884  -0.00069  -4.0743 
 8                     0.55244   1.27544  -4.37179 
 8                     0.97289  -0.88117  -4.7269 
 6                     1.34863   1.59983  -5.52166 
 1                     0.92482   1.13561  -6.41045 
 1                     1.32162   2.68136  -5.60684 
 1                     2.37045   1.25369  -5.37558 
 1                    -0.97173  -1.17355  -3.05818 
 6                     2.25115  -0.21244   0.10112 
 1                     2.85372   0.58367   0.53892 
 1                     1.58691  -0.59478   0.87994 
 1                     2.91608  -1.02078  -0.20275 
