# Supplementary material for: The “cesium effect” magnified: exceptional chemoselectivity in cesium ion mediated nucleophilic reactions
Source: Chem Sci. 2024 Mar 6;15(14):5277–83. doi: 10.1039/d4sc00316k (PMC10988617; doi:10.1039/d4sc00316k)
Supplement: SC-015-D4SC00316K-s002 [file SC-015-D4SC00316K-s002.zip › ASM/TSB-Na-K-T/Fragment F2/ts3-k4-c5-unfrz-EDASP2-si.txt]

ts3-k4-c5-unfrz-EDASP20
E(UMN15) = -767.482582491

        Charge = 0       Multiplicity = 2
Single point geometry:
 6                    -1.91686   0.77892  -1.25352 
 6                    -1.2238    0.76903  -2.40183 
 1                    -1.30969   1.61338  -3.07747 
 6                    -2.79942   1.89667  -0.854 
 6                    -2.81548   2.33505   0.47205 
 6                    -3.61726   2.53114  -1.78854 
 6                    -3.63643   3.38625   0.85699 
 1                    -2.17003   1.86074   1.20585 
 6                    -4.43579   3.58548  -1.40427 
 1                    -3.6244    2.1814   -2.81451 
 6                    -4.44996   4.01377  -0.08118 
 1                    -3.63627   3.71991   1.88707 
 1                    -5.07122   4.06651  -2.13747 
 1                    -5.09236   4.83246   0.21796 
 6                     0.66712  -0.83684  -1.72852 
 6                    -0.32681  -0.35315  -2.82504 
 6                     1.48347   0.25693  -1.07113 
 1                     2.17101   0.61709  -1.84631 
 1                     0.83798   1.09796  -0.80829 
 8                     1.18418  -1.96868  -1.89904 
 6                     0.46615   0.03568  -4.0523 
 8                     0.95246  -1.02774  -4.71549 
 8                     0.66473   1.16632  -4.41551 
 6                     1.69981  -0.71032  -5.90523 
 1                     2.60555  -0.16622  -5.64385 
 1                     1.94609  -1.65714  -6.37778 
 1                     1.08942  -0.10883  -6.57527 
 1                    -0.92242  -1.24213  -3.06577 
 6                     2.26162  -0.24682   0.13028 
 1                     2.86352   0.55333   0.56153 
 1                     1.58656  -0.61239   0.90781 
 1                     2.9261   -1.06333  -0.15209 
