# Supplementary material for: The “cesium effect” magnified: exceptional chemoselectivity in cesium ion mediated nucleophilic reactions
Source: Chem Sci. 2024 Mar 6;15(14):5277–83. doi: 10.1039/d4sc00316k (PMC10988617; doi:10.1039/d4sc00316k)
Supplement: SC-015-D4SC00316K-s002 [file SC-015-D4SC00316K-s002.zip › ASM/TSB-Na-K-T/Fragment F2/ts3-k4-c8-unfrz-EDASP2-si.txt]

ts3-k4-c8-unfrz-EDASP20
E(UMN15) = -767.480768644

        Charge = 0       Multiplicity = 2
Single point geometry:
 6                    -1.90931   0.86469  -1.19046 
 6                    -1.26345   0.84354  -2.36576 
 1                    -1.39675   1.67648  -3.04671 
 6                    -2.78325   1.97762  -0.7601 
 6                    -2.72034   2.44004   0.55601 
 6                    -3.66547   2.58739  -1.65296 
 6                    -3.5187    3.49834   0.97062 
 1                    -2.02913   1.98429   1.25825 
 6                    -4.46493   3.64354  -1.23726 
 1                    -3.7347    2.2174   -2.66945 
 6                    -4.39381   4.10175   0.07495 
 1                    -3.45549   3.85129   1.99238 
 1                    -5.15102   4.10512  -1.93647 
 1                    -5.01987   4.92425   0.39742 
 6                     0.64044  -0.77935  -1.7337 
 6                    -0.38728  -0.29023  -2.80256 
 6                     1.48818   0.31413  -1.11551 
 1                     2.14159   0.67111  -1.92194 
 1                     0.8565    1.15678  -0.82543 
 8                     1.13973  -1.91525  -1.91727 
 6                     0.40074  -0.0298   -4.06451 
 8                     0.5119    1.24056  -4.38645 
 8                     0.92272  -0.92274  -4.70989 
 6                     1.28991   1.54284  -5.55467 
 1                     0.84802   1.06802  -6.42897 
 1                     1.26743   2.62308  -5.65574 
 1                     2.31214   1.19285  -5.42098 
 1                    -1.00183  -1.17571  -3.00407 
 6                     2.31793  -0.19039   0.05026 
 1                     2.93871   0.60852   0.45632 
 1                     1.67651  -0.55686   0.85535 
 1                     2.96824  -1.00751  -0.26168 
