# Supplementary material for: The “cesium effect” magnified: exceptional chemoselectivity in cesium ion mediated nucleophilic reactions
Source: Chem Sci. 2024 Mar 6;15(14):5277–83. doi: 10.1039/d4sc00316k (PMC10988617; doi:10.1039/d4sc00316k)
Supplement: SC-015-D4SC00316K-s002 [file SC-015-D4SC00316K-s002.zip › ASM/TSB-Na-K-T/Fragment F2/ts3-k4-c9-unfrz-EDASP2-si.txt]

ts3-k4-c9-unfrz-EDASP20
E(UMN15) = -767.482999193

        Charge = 0       Multiplicity = 2
Single point geometry:
 6                    -1.86046   0.83976  -1.20023 
 6                    -1.19858   0.8081   -2.3657 
 1                    -1.29653   1.64058  -3.05446 
 6                    -2.73145   1.96     -0.78449 
 6                    -2.68952   2.42187   0.53264 
 6                    -3.59129   2.57717  -1.6939 
 6                    -3.48723   3.48641   0.93218 
 1                    -2.01479   1.96101   1.24752 
 6                    -4.3898    3.63979  -1.29341 
 1                    -3.64347   2.20819  -2.7117 
 6                    -4.3402    4.09697   0.02011 
 1                    -3.44052   3.83894   1.95496 
 1                    -5.05802   4.10751  -2.00574 
 1                    -4.96545   4.92466   0.33068 
 6                     0.68797  -0.8121   -1.70938 
 6                    -0.32689  -0.33416  -2.78892 
 6                     1.53409   0.28054  -1.08918 
 1                     2.20215   0.62594  -1.88757 
 1                     0.9041    1.13028  -0.81692 
 8                     1.18664  -1.95315  -1.87774 
 6                     0.44183   0.01473  -4.04239 
 8                     0.8609   -1.07224  -4.71344 
 8                     0.67685   1.13435  -4.41778 
 6                     1.5836   -0.79412  -5.92783 
 1                     2.51061  -0.27125  -5.69995 
 1                     1.79045  -1.75501  -6.39102 
 1                     0.97142  -0.18604  -6.5904 
 1                    -0.94282  -1.21754  -2.99475 
 6                     2.34137  -0.21856   0.09485 
 1                     2.96221   0.5802    0.50109 
 1                     1.68543  -0.57061   0.89467 
 1                     2.99038  -1.04378  -0.19798 
