# Supplementary material for: The “cesium effect” magnified: exceptional chemoselectivity in cesium ion mediated nucleophilic reactions
Source: Chem Sci. 2024 Mar 6;15(14):5277–83. doi: 10.1039/d4sc00316k (PMC10988617; doi:10.1039/d4sc00316k)
Supplement: SC-015-D4SC00316K-s002 [file SC-015-D4SC00316K-s002.zip › ASM/TSB-Na-K-T/Fragment F2/ts3-ket4-na-unfrz1-EDASP2-si.txt]

ts3-ket4-na-unfrz1-EDASP20
E(UMN15) = -767.483619000

        Charge = 0       Multiplicity = 2
Single point geometry:
 6                    -1.85149   0.7357   -1.25573 
 6                    -1.1587    0.71946  -2.40444 
 1                    -1.24015   1.56399  -3.08017 
 6                    -2.72349   1.86198  -0.85604 
 6                    -2.73752   2.29882   0.47064 
 6                    -3.5362    2.50402  -1.78993 
 6                    -3.55095   3.35537   0.85678 
 1                    -2.097     1.81862   1.20484 
 6                    -4.34747   3.56361  -1.40447 
 1                    -3.54555   2.156    -2.81645 
 6                    -4.35952   3.9901   -0.0808 
 1                    -3.54913   3.68712   1.8875 
 1                    -4.97918   4.05004  -2.13732 
 1                    -4.99652   4.81266   0.2193 
 6                     0.7265   -0.90611  -1.74897 
 6                    -0.26937  -0.40531  -2.83696 
 6                     1.55935   0.14986  -1.05154 
 1                     0.94544   1.01531  -0.79279 
 1                     1.92688  -0.30126  -0.12818 
 8                     1.22319  -2.04528  -1.91488 
 6                     0.45274  -0.03993  -4.12024 
 8                     1.16245  -1.05957  -4.63194 
 8                     0.40177   1.03415  -4.66164 
 6                     1.8903   -0.74795  -5.83447 
 1                     2.60393   0.05061  -5.63873 
 1                     2.41291  -1.65624  -6.12369 
 1                     1.2018   -0.44465  -6.62022 
 1                    -0.87608  -1.29254  -3.0617 
 6                     2.7331    0.56696  -1.93347 
 1                     3.40642   1.22138  -1.37953 
 1                     3.30131  -0.30683  -2.25857 
 1                     2.40437   1.11842  -2.81696 
