# Supplementary material for: The “cesium effect” magnified: exceptional chemoselectivity in cesium ion mediated nucleophilic reactions
Source: Chem Sci. 2024 Mar 6;15(14):5277–83. doi: 10.1039/d4sc00316k (PMC10988617; doi:10.1039/d4sc00316k)
Supplement: SC-015-D4SC00316K-s002 [file SC-015-D4SC00316K-s002.zip › MN15/5/C1/s3B-c1-si.txt]

s3B-c10
E(RMN15) = -1313.09847529

        Charge = 0       Multiplicity = 1
 N     -3.2612894387   -2.0703246820   -2.7612396037
 C     -3.0180973818   -0.5306450291   -0.9548713353
 C     -2.9211004292    0.5250070348   -1.7838160794
 C     -2.4546855403    0.1417213403   -3.1661429615
 N     -3.1560052747   -1.1075555380   -3.5678817768
 H     -2.7287172280    0.8860255803   -3.9103754357
 N     -2.8270025341   -1.7999525877   -1.4996024805
 O     -3.5399095787   -1.1926372560   -4.7612785617
 C     -3.3975447207   -0.6054681434    0.4855879846
 O     -3.6612204964    0.5556024992    1.0404942821
 O     -3.4497832514   -1.6714837213    1.0626478916
 C     -4.0486753352    0.5442927656    2.4297407495
 H     -4.9692220642   -0.0335860496    2.5235367969
 H     -3.2676006273    0.0416344546    3.0014345150
 C     -4.2307016487    1.9779060551    2.8527853259
 H     -3.2946289524    2.5308521128    2.7629637452
 H     -4.9880370742    2.4689124987    2.2401561862
 H     -4.5523717823    2.0110950772    3.8940240208
 C     -3.2793754083    1.9396354337   -1.5366720405
 C     -4.2615704070    2.5250920997   -2.3353364594
 C     -2.6289373066    2.7161193008   -0.5793608185
 C     -4.6135066129    3.8571638676   -2.1558081612
 H     -4.7576286639    1.9309060956   -3.0957810638
 C     -2.9753461649    4.0479747114   -0.4047625059
 H     -1.8442735819    2.2735852601    0.0219136526
 C     -3.9727251877    4.6212575380   -1.1879481109
 H     -5.3859232277    4.2966400536   -2.7746905440
 H     -2.4606986561    4.6427418141    0.3401390684
 H     -4.2413674537    5.6613379521   -1.0501918754
 C     -0.5898577492   -0.6746129504   -4.6651901282
 C     -0.9416429119   -0.1535080434   -3.2559324472
 H     -0.6766024097   -0.9063724269   -2.5093532350
 C     -0.4653524807   -2.1601868433   -4.8329687737
 H     -1.3237702094   -2.6406663702   -4.3543188835
 H      0.3996784093   -2.4557203878   -4.2247448779
 O     -0.4025685800    0.1210191136   -5.5574762342
 C     -0.1840048701    1.1423944766   -3.0301144576
 O      1.1174518623    1.0665964423   -2.7625526951
 O     -0.7152945542    2.2212525952   -3.1051044184
 C      1.8217857956   -0.1748306963   -2.7473758420
 H      1.8614657187   -0.6108529045   -3.7462292928
 H      2.8336799149    0.0620724122   -2.4310344465
 H      1.3835157201   -0.8773088594   -2.0383584852
 H     -3.0190086404   -2.5747394136   -0.8710476883
 C     -0.3121949522   -2.5841757911   -6.2787714335
 H     -0.2118175531   -3.6670226245   -6.3504028947
 H     -1.1840289023   -2.2806122946   -6.8603254468
 H      0.5679424210   -2.1256639720   -6.7304107235
