# Supplementary material for: The “cesium effect” magnified: exceptional chemoselectivity in cesium ion mediated nucleophilic reactions
Source: Chem Sci. 2024 Mar 6;15(14):5277–83. doi: 10.1039/d4sc00316k (PMC10988617; doi:10.1039/d4sc00316k)
Supplement: SC-015-D4SC00316K-s002 [file SC-015-D4SC00316K-s002.zip › MN15/5/C2/s3B-c6-si.txt]

s3B-c60
E(RMN15) = -1313.09784811

        Charge = 0       Multiplicity = 1
 N     -3.1111435893   -2.3999549797   -2.7678337517
 C     -3.2881502325   -0.8828447137   -0.9238872527
 C     -2.7916023892    0.1495275426   -1.6213451181
 C     -2.2716681063   -0.1149094357   -3.0060125903
 N     -2.6553256895   -1.4728087898   -3.4861014753
 H     -2.7628211854    0.5657004519   -3.7091298854
 N     -3.3143537048   -2.1458724724   -1.4762379854
 O     -2.4562142006   -1.6518452814   -4.7248334320
 C     -3.9155295081   -0.8754662033    0.4289938915
 O     -3.9954733782    0.3147736857    0.9829943847
 O     -4.3214913174   -1.8985578390    0.9382926820
 C     -4.6129855426    0.3947858691    2.2821009729
 H     -5.6451815706    0.0525625007    2.1932619607
 H     -4.0852998084   -0.2780291638    2.9591822585
 C     -4.5254664427    1.8319847372    2.7238779137
 H     -3.4851182103    2.1402826709    2.8353823145
 H     -5.0087144557    2.4880996636    1.9976465883
 H     -5.0260018361    1.9503069349    3.6852477998
 C     -2.7651889266    1.5741293105   -1.2085948508
 C     -3.5871196989    2.4883142316   -1.8682633224
 C     -1.8954469715    2.0282077508   -0.2182085245
 C     -3.5598700204    3.8341981359   -1.5246399119
 H     -4.2570531313    2.1385126034   -2.6465468360
 C     -1.8572948259    3.3747771989    0.1158572518
 H     -1.2468260446    1.3182048340    0.2816990311
 C     -2.6924555650    4.2798803967   -0.5332060999
 H     -4.2128471967    4.5333559647   -2.0322130951
 H     -1.1759923350    3.7189143651    0.8841533762
 H     -2.6645968279    5.3296953779   -0.2685715676
 C     -0.1827542748    1.3821048960   -2.8391276565
 C     -0.7506567612    0.0293478841   -3.2606069236
 H     -0.6386014644   -0.0214958726   -4.3484941443
 C     -0.6528679185    2.5949289854   -3.5930213879
 H     -0.7354964401    3.4219528874   -2.8839156363
 H     -1.6313704571    2.4184858350   -4.0418803541
 O      0.7018534233    1.4392417075   -2.0114647648
 C      0.0415726741   -1.0755752886   -2.5911733783
 O      1.2411226371   -1.3773971650   -3.0757912219
 O     -0.3823243552   -1.6792738010   -1.6354846804
 C      1.7747451659   -0.7470415326   -4.2403254430
 H      1.8570194661    0.3316537666   -4.1051133330
 H      2.7708761798   -1.1607162684   -4.3705440517
 H      1.1741753053   -0.9817491313   -5.1197471720
 C      0.3779789515    2.9098470606   -4.6801705659
 H      0.0732881849    3.7896201579   -5.2463991127
 H      1.3551580734    3.1053507303   -4.2364008204
 H      0.4769089481    2.0762560957   -5.3799367663
 H     -3.7577696268   -2.9000062944   -0.9658293135
