# Supplementary material for: The “cesium effect” magnified: exceptional chemoselectivity in cesium ion mediated nucleophilic reactions
Source: Chem Sci. 2024 Mar 6;15(14):5277–83. doi: 10.1039/d4sc00316k (PMC10988617; doi:10.1039/d4sc00316k)
Supplement: SC-015-D4SC00316K-s002 [file SC-015-D4SC00316K-s002.zip › MN15/5/C3/s3B-c3-si.txt]

s3B-c30
E(RMN15) = -1313.09642095

        Charge = 0       Multiplicity = 1
 N     -2.9841021288   -2.1926421859   -2.6297041763
 C     -2.7571317285   -0.5622785791   -0.9017442327
 C     -2.8432414928    0.4636833717   -1.7683596770
 C     -2.4516956894    0.0696302677   -3.1710713405
 N     -3.0603974100   -1.2531226448   -3.4669498135
 H     -2.8551242911    0.7496358268   -3.9170708900
 N     -2.4707992679   -1.8246767980   -1.4224401901
 O     -3.5743526182   -1.4103842799   -4.6023181829
 C     -2.9976155062   -0.6166340278    0.5689428169
 O     -3.3734933629    0.5244389420    1.1006276697
 O     -2.8525696342   -1.6499315861    1.1880239552
 C     -3.6244966132    0.5343823520    2.5209046617
 H     -4.4515769674   -0.1464333041    2.7272211424
 H     -2.7359719285    0.1599701135    3.0307139291
 C     -3.9454407802    1.9543074482    2.9058392059
 H     -3.0978177738    2.6113477462    2.7062710997
 H     -4.8101936063    2.3196817873    2.3502951430
 H     -4.1733742694    1.9992109758    3.9711093058
 C     -3.2919742106    1.8530697611   -1.5325589385
 C     -4.3715416347    2.3433889304   -2.2668406067
 C     -2.6242116996    2.7041255963   -0.6533428895
 C     -4.8004306525    3.6537680438   -2.0978125790
 H     -4.8823452199    1.6915346402   -2.9677945530
 C     -3.0481168008    4.0150777933   -0.4898607817
 H     -1.7661447706    2.3360964326   -0.1039693777
 C     -4.1410220365    4.4923376348   -1.2068579198
 H     -5.6475730686    4.0187653652   -2.6651543215
 H     -2.5195312205    4.6686077999    0.1934483466
 H     -4.4703024102    5.5160261111   -1.0784401255
 C     -0.5484791422   -0.6998235259   -4.6990795020
 C     -0.9208051246   -0.0550973621   -3.3471588828
 H     -0.5188679698   -0.6522142536   -2.5263850815
 C     -0.4345158680   -2.1995954801   -4.8071659464
 H      0.0453794464   -2.3950414615   -5.7670052373
 H     -1.4547317259   -2.5906767804   -4.8845683463
 O     -0.3588205733    0.0295070230   -5.6480867738
 C     -0.3395398176    1.3511431003   -3.3321053109
 O      0.9699453875    1.4837651195   -3.1393701225
 O     -1.0178373118    2.3319562549   -3.5032580705
 C      1.8311705498    0.3597440302   -2.9668729323
 H      1.8341857479   -0.2712449225   -3.8564710806
 H      2.8283333584    0.7682541832   -2.8278504827
 H      1.5580222464   -0.2200201542   -2.0847522020
 C      0.3011555582   -2.9005199701   -3.6695775687
 H      0.3682604495   -3.9661043284   -3.8891045030
 H      1.3172201999   -2.5214077410   -3.5515893444
 H     -0.2189658665   -2.7993896052   -2.7154541892
 H     -2.5162467506   -2.5899036603   -0.7559021033
