# Supplementary material for: The “cesium effect” magnified: exceptional chemoselectivity in cesium ion mediated nucleophilic reactions
Source: Chem Sci. 2024 Mar 6;15(14):5277–83. doi: 10.1039/d4sc00316k (PMC10988617; doi:10.1039/d4sc00316k)
Supplement: SC-015-D4SC00316K-s002 [file SC-015-D4SC00316K-s002.zip › MN15/5/C4/s3B-c5-si.txt]

s3B-c50
E(RMN15) = -1313.09574403

        Charge = 0       Multiplicity = 1
 N     -2.4060963641   -2.3529456181   -2.0462830531
 C     -2.2984346729   -0.6031026251   -0.4157277400
 C     -2.1584929110    0.3538951669   -1.3439464987
 C     -1.9763969873   -0.0591587340   -2.7754354665
 N     -2.2903333613   -1.5026888675   -2.9665875634
 H     -2.7134474967    0.4592504782   -3.3967457181
 N     -2.2928001735   -1.9331594143   -0.7857839132
 O     -2.4070536760   -1.8444979383   -4.1810615032
 C     -2.5283252912   -0.3513864481    1.0368553710
 O     -2.3988558270   -1.4741729842    1.7382938201
 O     -2.8102484508    0.7156788280    1.5229702214
 C     -2.6180726149   -1.3715482469    3.1595368762
 H     -1.9019922514   -0.6552630761    3.5642302386
 H     -3.6230789784   -0.9805140821    3.3232681867
 C     -2.4403573257   -2.7449093820    3.7494828217
 H     -3.1599402299   -3.4463754614    3.3256932570
 H     -1.4325932394   -3.1188594922    3.5661638893
 H     -2.5997638689   -2.6984466131    4.8270699029
 C     -2.2190082765    1.8155506534   -1.1071481403
 C     -3.2637261576    2.5562668488   -1.6609497974
 C     -1.2158718065    2.4738660817   -0.3971109414
 C     -3.3142780724    3.9342938496   -1.4925294469
 H     -4.0432950035    2.0474547404   -2.2185106124
 C     -1.2589391666    3.8517432207   -0.2399080568
 H     -0.3977362432    1.8973210621    0.0191649640
 C     -2.3090958839    4.5847196239   -0.7855539381
 H     -4.1359200639    4.4989641691   -1.9155112834
 H     -0.4721634761    4.3550868114    0.3081155302
 H     -2.3426529655    5.6598867775   -0.6596358661
 C     -0.1162913304    1.6322758497   -3.3276071650
 C     -0.5998588655    0.1883107996   -3.4427529241
 H     -0.7597697737    0.0021306085   -4.5097413635
 C     -0.8969765036    2.6822618661   -4.0672698044
 H     -0.8739783296    3.6000366584   -3.4753675036
 H     -1.9352885529    2.3733171456   -4.1961010206
 O      0.9252889311    1.8798750221   -2.7580678549
 C      0.4707963886   -0.7341838440   -2.8964676841
 O      1.5333097642   -0.9858183786   -3.6534680012
 O      0.3893569132   -1.2355781768   -1.8014299357
 C      1.6639551608   -0.4723459421   -4.9791341885
 H      1.6592978894    0.6181188091   -4.9844950701
 H      2.6282943038   -0.8211755020   -5.3381077729
 H      0.8793719515   -0.8641066314   -5.6273220043
 C     -0.2388229261    2.8939904910   -5.4334866342
 H     -0.7805710101    3.6507658937   -6.0002255527
 H      0.7944140655    3.2238011755   -5.3157756179
 H     -0.2423029018    1.9688602024   -6.0155461466
 H     -2.4507933381   -2.6595373752   -0.1008182952
