# Supplementary material for: The “cesium effect” magnified: exceptional chemoselectivity in cesium ion mediated nucleophilic reactions
Source: Chem Sci. 2024 Mar 6;15(14):5277–83. doi: 10.1039/d4sc00316k (PMC10988617; doi:10.1039/d4sc00316k)
Supplement: SC-015-D4SC00316K-s002 [file SC-015-D4SC00316K-s002.zip › MN15/5/C5/s3B-c4-si.txt]

s3B-c40
E(RMN15) = -1313.09533061

        Charge = 0       Multiplicity = 1
 N     -2.7541502864   -2.2489853212   -2.0936722645
 C     -2.5359541041   -0.5354275627   -0.4361987371
 C     -2.2789733407    0.4148443235   -1.3462878016
 C     -2.0870949186    0.0019017335   -2.7764010510
 N     -2.5273340437   -1.4037373626   -2.9976961333
 H     -2.7507634394    0.5930012924   -3.4152693817
 N     -2.6408918482   -1.8561828865   -0.8243577201
 O     -2.6352637534   -1.7194435760   -4.2199337771
 C     -2.7883307655   -0.2796608086    1.0124483303
 O     -2.7667441137   -1.4186627000    1.7011485543
 O     -2.9942913183    0.8042993999    1.4989830886
 C     -3.0485161445   -1.3373609144    3.1139453202
 H     -2.6024401231   -2.2354188618    3.5353871451
 H     -2.5404881836   -0.4618827821    3.5169034669
 C     -4.5368262863   -1.2846874866    3.3585557940
 H     -4.9727421201   -0.3870186228    2.9195328387
 H     -5.0273297742   -2.1623813448    2.9356439059
 H     -4.7272740174   -1.2687143919    4.4324686381
 C     -2.2134004455    1.8733400600   -1.0904830669
 C     -3.1690159801    2.7128615155   -1.6640498276
 C     -1.1783911731    2.4293807215   -0.3398257828
 C     -3.1005665308    4.0875971712   -1.4764468540
 H     -3.9738679164    2.2836103687   -2.2517915880
 C     -1.1022889641    3.8034641460   -0.1628136313
 H     -0.4292195806    1.7759457828    0.0923461732
 C     -2.0638553596    4.6354980737   -0.7293923082
 H     -3.8542793225    4.7295916943   -1.9153627833
 H     -0.2915358981    4.2265686236    0.4171832134
 H     -2.0043367194    5.7076188014   -0.5880025702
 C     -0.0601775532    1.5198657833   -3.2403362343
 C     -0.6719477702    0.1287486103   -3.3962913350
 H     -0.8139888566   -0.0322227603   -4.4697392398
 C     -0.7062581091    2.6522592322   -3.9885686302
 H     -0.6306267157    3.5498449702   -3.3705397669
 H     -1.7604641725    2.4433182505   -4.1755300011
 O      0.9755290255    1.6597103146   -2.6251249282
 C      0.2905550125   -0.8957615741   -2.8305548752
 O      1.3550979148   -1.2277087829   -3.5533206142
 O      0.1217314137   -1.4092238510   -1.7512611896
 C      1.5897311913   -0.6941013512   -4.8564508545
 H      1.7096613373    0.3892746289   -4.8245851386
 H      2.5203346658   -1.1403432292   -5.1958836891
 H      0.7902581545   -0.9728437648   -5.5434565545
 C      0.0357403811    2.8383688002   -5.3146966144
 H     -0.4067455830    3.6563180283   -5.8826046632
 H      1.0872547757    3.0691409694   -5.1379773161
 H     -0.0214277143    1.9339105628   -5.9257881108
 H     -2.8978319261   -2.5692519232   -0.1556214345
