# Supplementary material for: The “cesium effect” magnified: exceptional chemoselectivity in cesium ion mediated nucleophilic reactions
Source: Chem Sci. 2024 Mar 6;15(14):5277–83. doi: 10.1039/d4sc00316k (PMC10988617; doi:10.1039/d4sc00316k)
Supplement: SC-015-D4SC00316K-s002 [file SC-015-D4SC00316K-s002.zip › MN15/5/C6/s3B-c8-si.txt]

s3B-c80
E(RMN15) = -1313.09418868

        Charge = 0       Multiplicity = 1
 N     -2.6829889671   -2.0578854361   -2.2380861980
 C     -2.2820203000   -0.2561240198   -0.7240192431
 C     -2.5151005955    0.6701313974   -1.6708006476
 C     -2.2995919073    0.1460740702   -3.0667078100
 N     -2.9047650089   -1.2082113788   -3.1433250026
 H     -2.8145831362    0.7404251186   -3.8168823954
 N     -2.0250508266   -1.5621824013   -1.1517255493
 O     -3.5655238887   -1.4892251891   -4.1737279433
 C     -2.3612886212   -0.0673092480    0.7536292590
 O     -1.7922838154   -1.0887188886    1.3893372606
 O     -2.8798358295    0.8675402648    1.3100544826
 C     -1.8269447110   -1.0460584285    2.8311147453
 H     -1.3210962366   -0.1365839241    3.1575184923
 H     -2.8696214719   -0.9898394458    3.1459918577
 C     -1.1463070950   -2.2876947377    3.3413705144
 H     -1.6652086371   -3.1839927819    2.9998384537
 H     -0.1098268594   -2.3291362283    3.0049692370
 H     -1.1540433792   -2.2809942622    4.4315937671
 C     -2.9363147059    2.0737537079   -1.4923883897
 C     -4.0433922334    2.5494268789   -2.1947859265
 C     -2.2082341185    2.9524537368   -0.6914483921
 C     -4.4323854752    3.8774166164   -2.0771696449
 H     -4.6058475865    1.8747179795   -2.8315025862
 C     -2.5909323461    4.2811522110   -0.5823964238
 H     -1.3334996126    2.5914586290   -0.1636942478
 C     -3.7063946586    4.7468888182   -1.2715817166
 H     -5.2994868745    4.2329810976   -2.6198453962
 H     -2.0137201896    4.9570836889    0.0364407991
 H     -4.0032562837    5.7849347532   -1.1865377315
 C     -0.6033991747   -0.7362119615   -4.7641840285
 C     -0.8028732723    0.0228030047   -3.4346837703
 H     -0.2822195833   -0.4942729334   -2.6259258003
 C     -0.4691254661   -2.2378876833   -4.7554969418
 H     -0.1432100048   -2.5164461887   -5.7584375719
 H     -1.4767366435   -2.6483594479   -4.6295427138
 O     -0.5642005462   -0.0928187123   -5.7904009137
 C     -0.2556963447    1.4301760948   -3.6213785831
 O      1.0649992294    1.5916655695   -3.6199406437
 O     -0.9716934669    2.3853783711   -3.7830263778
 C      1.9656917682    0.4943855819   -3.4813148925
 H      1.8849342945   -0.1878343029   -4.3287026025
 H      2.9624500875    0.9265617044   -3.4762910597
 H      1.8038953898   -0.0392775171   -2.5446658322
 C      0.4586674963   -2.8170099172   -3.6925214400
 H      0.5111630006   -3.8990829933   -3.8128253455
 H      1.4718500576   -2.4229456249   -3.7829604710
 H      0.0991908215   -2.6206574344   -2.6806019544
 H     -1.9373132715   -2.2713552077   -0.4332926814
