# Supplementary material for: The “cesium effect” magnified: exceptional chemoselectivity in cesium ion mediated nucleophilic reactions
Source: Chem Sci. 2024 Mar 6;15(14):5277–83. doi: 10.1039/d4sc00316k (PMC10988617; doi:10.1039/d4sc00316k)
Supplement: SC-015-D4SC00316K-s002 [file SC-015-D4SC00316K-s002.zip › MN15/5/C7/s3B-c9-si.txt]

s3B-c90
E(RMN15) = -1313.09587172

        Charge = 0       Multiplicity = 1
 N     -3.0213786157   -2.1174101096   -2.7765838450
 C     -2.7534917598   -0.5714553368   -0.9817140887
 C     -2.7479716125    0.4907774214   -1.8042860783
 C     -2.3570965627    0.1348311263   -3.2159070708
 N     -3.0301033728   -1.1402688087   -3.5742672056
 H     -2.7083246690    0.8644453248   -3.9413578808
 N     -2.5247221678   -1.8291800014   -1.5422123508
 O     -3.5203238634   -1.2276375548   -4.7278350972
 C     -2.9950402948   -0.6506640683    0.4870271664
 O     -3.7169445716    0.3387110512    0.9695858374
 O     -2.5773521374   -1.5899292143    1.1305876424
 C     -3.9110596788    0.3762156961    2.4001913631
 H     -4.8121605767    0.9689460272    2.5391007105
 H     -4.0893091130   -0.6381887757    2.7550656565
 C     -2.7161222597    1.0074872056    3.0724249724
 H     -1.8117045881    0.4275537695    2.8820007807
 H     -2.5680164335    2.0276609513    2.7150728674
 H     -2.8800281167    1.0406332075    4.1502449737
 C     -3.0221418770    1.9000317877   -1.4637779708
 C     -3.9491320812    2.6283391148   -2.2083185906
 C     -2.3198102030    2.5355324112   -0.4397746954
 C     -4.1925793527    3.9631500936   -1.9126062466
 H     -4.4860570389    2.1451788267   -3.0172323282
 C     -2.5583619878    3.8708122402   -0.1487151378
 H     -1.5763758179    1.9779060428    0.1201357871
 C     -3.4990461761    4.5875089158   -0.8819757017
 H     -4.9219301650    4.5166026277   -2.4909658366
 H     -2.0028765536    4.3559655140    0.6447179055
 H     -3.6833163450    5.6306907892   -0.6570570478
 C     -0.4630028410   -0.6950291298   -4.7327033124
 C     -0.8316042482   -0.0688539455   -3.3705439683
 H     -0.4808939523   -0.7111886013   -2.5604163188
 C     -0.4328336369   -2.1952349060   -4.8832175247
 H      0.0473848111   -2.3896730967   -5.8430977968
 H     -1.4714731216   -2.5287003419   -4.9813103670
 O     -0.2023806127    0.0481104883   -5.6537629064
 C     -0.1701933158    1.3002103199   -3.3024660517
 O      1.1370585905    1.3495377428   -3.0596506323
 O     -0.7816615303    2.3236207056   -3.4756702764
 C      1.9252805741    0.1728234854   -2.8881699922
 H      1.9442567812   -0.4217727133   -3.8023903362
 H      2.9335174258    0.5190813936   -2.6782967948
 H      1.5723447918   -0.4260230451   -2.0480178760
 C      0.2512934540   -2.9660645367   -3.7586210127
 H      0.2567884781   -4.0281520414   -4.0038296457
 H      1.2871302752   -2.6511462972   -3.6250222819
 H     -0.2698837092   -2.8570669762   -2.8057830838
 H     -2.6073212217   -2.6223457797   -0.9145213124
