# Supplementary material for: The “cesium effect” magnified: exceptional chemoselectivity in cesium ion mediated nucleophilic reactions
Source: Chem Sci. 2024 Mar 6;15(14):5277–83. doi: 10.1039/d4sc00316k (PMC10988617; doi:10.1039/d4sc00316k)
Supplement: SC-015-D4SC00316K-s002 [file SC-015-D4SC00316K-s002.zip › MN15/5/C8/s3B-c2-si.txt]

s3B-c20
E(RMN15) = -1313.09384110

        Charge = 0       Multiplicity = 1
 N     -2.8020657719   -1.9972466301   -2.0612652532
 C     -2.2700038725   -0.1393766465   -0.6582221689
 C     -2.5235254072    0.7485114801   -1.6361894976
 C     -2.4013153345    0.1532700912   -3.0149584956
 N     -3.0458720848   -1.1850710424   -2.9944817879
 H     -2.9437065953    0.7272524878   -3.7618524113
 N     -2.0744949213   -1.4713327307   -1.0350294145
 O     -3.7644231422   -1.4945905940   -3.9769995732
 C     -2.2744095557    0.1219681162    0.8109916063
 O     -1.7702481359   -0.9176531904    1.4736088302
 O     -2.6840597131    1.1270929265    1.3346200534
 C     -1.7668786761   -0.8384754708    2.9153449460
 H     -0.9979369609   -1.5416919938    3.2272068889
 H     -1.4705180245    0.1692982030    3.2043639330
 C     -3.1203645551   -1.2066064267    3.4719244259
 H     -3.8837551739   -0.5033328629    3.1387147585
 H     -3.4035436499   -2.2131567944    3.1616158630
 H     -3.0824170235   -1.1809007520    4.5617242527
 C     -2.8913978146    2.1729010843   -1.5077068560
 C     -4.0396400354    2.6419399113   -2.1451224620
 C     -2.0756174317    3.0725843010   -0.8232107154
 C     -4.3808900019    3.9865922850   -2.0774968542
 H     -4.6716542183    1.9493994391   -2.6909734502
 C     -2.4107650913    4.4172615526   -0.7653753760
 H     -1.1718027770    2.7139991004   -0.3452334506
 C     -3.5664138804    4.8777769246   -1.3888191725
 H     -5.2801313577    4.3378037122   -2.5681752113
 H     -1.7660502866    5.1091010907   -0.2374348951
 H     -3.8263006359    5.9281561426   -1.3435441150
 C     -0.8270078970   -0.8712946140   -4.7498203474
 C     -0.9317362552   -0.0289779575   -3.4602095838
 H     -0.3757334030   -0.5071256117   -2.6514592910
 C     -0.7244682462   -2.3729984855   -4.6598367193
 H     -0.4507376962   -2.7145860423   -5.6589350011
 H     -1.7349105157   -2.7499660137   -4.4685756085
 O     -0.8357124440   -0.2908175142   -5.8135367030
 C     -0.3636496641    1.3492274185   -3.7650007164
 O      0.9584417179    1.4721504090   -3.8498847937
 O     -1.0639021149    2.3128575297   -3.9443173264
 C      1.8383479009    0.3603948458   -3.6930222323
 H      1.6890419266   -0.3713825647   -4.4880743934
 H      2.8439218559    0.7633826826   -3.7755823044
 H      1.7213110249   -0.1073827572   -2.7151748764
 C      0.2362424076   -2.9176893142   -3.6082066137
 H      0.2588689603   -4.0055995176   -3.6721498029
 H      1.2531688679   -2.5547141252   -3.7632901254
 H     -0.0721595112   -2.6593937925   -2.5935558680
 H     -1.9722197853   -2.1474422893   -0.2874530905
