# Supplementary material for: The “cesium effect” magnified: exceptional chemoselectivity in cesium ion mediated nucleophilic reactions
Source: Chem Sci. 2024 Mar 6;15(14):5277–83. doi: 10.1039/d4sc00316k (PMC10988617; doi:10.1039/d4sc00316k)
Supplement: SC-015-D4SC00316K-s002 [file SC-015-D4SC00316K-s002.zip › MN15/6b-Cs/C1/s4b-cs-c8-si.txt]

s4b-cs-c80
E(RMN15) = -1148.64994305

        Charge = 1       Multiplicity = 1
 C     -0.8679673887    0.7447530750   -0.6644826372
 C     -1.7053935950    1.5096076733   -1.6220265144
 C     -1.4351010069    1.5010557571   -2.9328380999
 H     -2.0394991187    2.1179307736   -3.5905544104
 N      0.3987342037    0.7916434702   -0.6946964136
 C     -1.5694863154   -0.1053073761    0.3815963398
 O     -2.7515243197   -0.5359733370   -0.0439166160
 O     -1.0734763096   -0.3766118363    1.4459385910
 C     -3.5827209036   -1.2366098154    0.9104401183
 H     -4.2542429509   -1.8458665302    0.3071331403
 H     -2.9513480547   -1.8907533389    1.5096553851
 C     -4.3363596038   -0.2400441568    1.7558947986
 H     -3.6474443913    0.3741206928    2.3379906642
 H     -4.9476872666    0.4126882848    1.1287276477
 H     -4.9918448910   -0.7699934427    2.4479339624
 C     -2.8162607303    2.2964591078   -1.0344174098
 C     -3.9866410871    2.5663580268   -1.7496358853
 C     -2.7053800591    2.7808118339    0.2718223045
 C     -5.0157085777    3.2983314768   -1.1739987260
 H     -4.0940709113    2.1999584925   -2.7649793031
 C     -3.7352577039    3.5134177542    0.8490430340
 H     -1.7977767746    2.6031276384    0.8398966267
 C     -4.8953657911    3.7716669413    0.1295819679
 H     -5.9159409334    3.4977909915   -1.7421032301
 H     -3.6277645013    3.8843986674    1.8606526101
 H     -5.7003133775    4.3395920605    0.5787380153
 C     -0.8291614491    0.1860988105   -4.9498495677
 C     -0.3406724053    0.7234432655   -3.6007092427
 H     -0.0839100286   -0.1725336552   -3.0250624588
 C      0.1612892721   -0.0404083505   -6.0482455541
 H      0.9837855498   -0.6299168405   -5.6310913840
 H      0.6077950677    0.9335709471   -6.2840533407
 O     -2.0101198455   -0.0776224729   -5.0670047776
 C      0.9670280204    1.4900804865   -3.7069506536
 O      0.7797366011    2.8029143579   -3.7365831329
 O      2.0499981119    0.9620038071   -3.7782167132
 C      1.9659463906    3.5999603485   -3.8247223064
 H      2.5030911032    3.3763454223   -4.7457144394
 H      1.6356958783    4.6342246121   -3.8208920504
 H      2.6112437663    3.4044026579   -2.9693900836
 H      0.8002099523    0.2080864014    0.0489719682
 C     -0.4437549510   -0.6866518291   -7.2778067522
 H      0.3171842525   -0.8230106804   -8.0457749817
 H     -0.8667720247   -1.6629191198   -7.0381748070
 H     -1.2418043860   -0.0696778226   -7.6916246171
 Cs    -4.1893580765   -1.0494440302   -3.0018654548
