# Supplementary material for: The “cesium effect” magnified: exceptional chemoselectivity in cesium ion mediated nucleophilic reactions
Source: Chem Sci. 2024 Mar 6;15(14):5277–83. doi: 10.1039/d4sc00316k (PMC10988617; doi:10.1039/d4sc00316k)
Supplement: SC-015-D4SC00316K-s002 [file SC-015-D4SC00316K-s002.zip › MN15/6b-Cs/C2/s4b-cs-c3-si.txt]

s4b-cs-c30
E(RMN15) = -1148.64653970

        Charge = 1       Multiplicity = 1
 C     -1.1476998263    0.7181197937   -0.5419798287
 C     -1.8097014132    1.4400514781   -1.6573833652
 C     -1.3947168874    1.2720195739   -2.9187939430
 H     -1.8515676940    1.8754000742   -3.6963828252
 N      0.1170669365    0.6348565371   -0.4510930176
 C     -1.9977969753    0.0541126185    0.5341466736
 O     -3.2535121144   -0.0866524611    0.1722422823
 O     -1.5244811172   -0.3128668214    1.5834542199
 C     -4.1723554701   -0.6108295265    1.1546561013
 H     -3.9415317731   -1.6654061139    1.3114348974
 H     -4.0056954686   -0.0777447276    2.0916417831
 C     -5.5638320411   -0.3974503995    0.6220241625
 H     -5.7523845312    0.6662594690    0.4625100845
 H     -5.7056392314   -0.9255879515   -0.3213646874
 H     -6.2913348968   -0.7737139683    1.3415082514
 C     -2.8977307512    2.3815019929   -1.3031231868
 C     -3.9763590252    2.6009644891   -2.1621367450
 C     -2.8623566731    3.0564940350   -0.0807444668
 C     -4.9877062209    3.4846351804   -1.8113123120
 H     -4.0356972659    2.0570185361   -3.0979407793
 C     -3.8761985726    3.9374683248    0.2728532464
 H     -2.0312554108    2.8978218171    0.5998568700
 C     -4.9420462821    4.1552197711   -0.5928627297
 H     -5.8208792419    3.6406159480   -2.4853893248
 H     -3.8322706319    4.4553686359    1.2228743081
 H     -5.7356672440    4.8387139449   -0.3182957030
 C     -0.4928383777   -0.1781368688   -4.7833721564
 C     -0.3039912596    0.3329104266   -3.3532714915
 H     -0.3144040136   -0.5584036504   -2.7177953089
 C     -1.8646686555   -0.6735504201   -5.1388842509
 H     -2.5337938676    0.1944504175   -5.1265272262
 H     -2.2074645141   -1.3118351103   -4.3174230908
 O      0.4446283978   -0.2006119903   -5.5511244063
 C      1.0434198635    1.0248649181   -3.2497484583
 O      2.1322513222    0.3007223586   -3.0131678892
 O      1.1582152460    2.2244219339   -3.3708465667
 C      2.0757581301   -1.1162418978   -2.8322898442
 H      1.5821745974   -1.5985089091   -3.6748541840
 H      3.1080970622   -1.4514016908   -2.7870113774
 H      1.5727594283   -1.3624474541   -1.8962695693
 H      0.3644285066    0.0935734309    0.3880601205
 C     -1.9133763434   -1.3820600044   -6.4782541224
 H     -2.9271966633   -1.7195159756   -6.6926548103
 H     -1.5963786071   -0.7170279292   -7.2816121371
 H     -1.2539236175   -2.2507823286   -6.4852842337
 Cs     2.7711527685    2.7033591139   -0.7153116835
