# Supplementary material for: The “cesium effect” magnified: exceptional chemoselectivity in cesium ion mediated nucleophilic reactions
Source: Chem Sci. 2024 Mar 6;15(14):5277–83. doi: 10.1039/d4sc00316k (PMC10988617; doi:10.1039/d4sc00316k)
Supplement: SC-015-D4SC00316K-s002 [file SC-015-D4SC00316K-s002.zip › MN15/6b-Cs/C3/s4b-cs-c2-si.txt]

s4b-cs-c20
E(RMN15) = -1148.64650977

        Charge = 1       Multiplicity = 1
 C     -1.1081419533    0.7447921481   -0.6747692866
 C     -1.8307574961    1.4366325358   -1.7725616922
 C     -1.4375069305    1.2974059386   -3.0446045724
 H     -1.9409327686    1.8822099613   -3.8085418716
 N      0.1565764750    0.6321063594   -0.6767952247
 C     -1.8927222998    0.1482310926    0.4847113552
 O     -3.1534182532   -0.0793024935    0.1794812769
 O     -1.3741184021   -0.1099730844    1.5446814079
 C     -4.0123654145   -0.5485116378    1.2394694542
 H     -3.7176888367   -1.5669322520    1.4965143501
 H     -3.8510563976    0.0873694618    2.1111656172
 C     -5.4288871237   -0.4686577130    0.7366466524
 H     -5.6857136377    0.5612879393    0.4804879224
 H     -5.5657017460   -1.0958364666   -0.1448978992
 H     -6.1117718620   -0.8118591710    1.5141193006
 C     -2.9524689664    2.3303557284   -1.3979968521
 C     -4.0780862459    2.4599993921   -2.2132423489
 C     -2.9001536664    3.0498027021   -0.2017402074
 C     -5.1224897847    3.2977884716   -1.8453257623
 H     -4.1468678366    1.8811818334   -3.1273653969
 C     -3.9461838999    3.8847579576    0.1687305771
 H     -2.0295181414    2.9649166414    0.4412133107
 C     -5.0609838156    4.0117244986   -0.6527901744
 H     -5.9925169281    3.3831411204   -2.4846894372
 H     -3.8886382841    4.4389197919    1.0973317412
 H     -5.8792138493    4.6594413725   -0.3638069945
 C     -0.5178079466   -0.0475176745   -4.9540237335
 C     -0.3130139576    0.4154591044   -3.5108588927
 H     -0.2702311518   -0.4836418645   -2.8915614918
 C     -1.7914773993   -0.7794618120   -5.2467352701
 H     -2.6176237975   -0.1068463474   -4.9893073161
 H     -1.8595229702   -1.6003796401   -4.5242193697
 O      0.3353846285    0.1672028620   -5.7933106429
 C      1.0069279474    1.1622623173   -3.4709507799
 O      2.1359314339    0.4689145632   -3.3508225306
 O      1.0727746628    2.3572169990   -3.6496347024
 C      2.1308124703   -0.9400659118   -3.1072011791
 H      1.6061927892   -1.4743372083   -3.9002299699
 H      3.1734255765   -1.2449116299   -3.1009508248
 H      1.6842905593   -1.1562163072   -2.1367221406
 H      0.4650796848    0.1340179386    0.1673131775
 C     -1.8923314601   -1.2672363885   -6.6778339503
 H     -2.8334584137   -1.7940004717   -6.8331891873
 H     -1.8474559866   -0.4330107326   -7.3784827743
 H     -1.0747274051   -1.9482968573   -6.9164417474
 Cs     2.9255478210    2.0819997830   -6.2302205197
