# Supplementary material for: The “cesium effect” magnified: exceptional chemoselectivity in cesium ion mediated nucleophilic reactions
Source: Chem Sci. 2024 Mar 6;15(14):5277–83. doi: 10.1039/d4sc00316k (PMC10988617; doi:10.1039/d4sc00316k)
Supplement: SC-015-D4SC00316K-s002 [file SC-015-D4SC00316K-s002.zip › MN15/6b-Cs/C4/s4b-cs-c7-si.txt]

s4b-cs-c70
E(RMN15) = -1148.64559169

        Charge = 1       Multiplicity = 1
 C     -1.2979842096    1.3109074106   -0.3991282796
 C     -1.8399712534    1.8838811374   -1.6591044471
 C     -1.2231952364    1.6637177224   -2.8268752828
 H     -1.5902311219    2.1744752843   -3.7119486906
 N     -0.0641725754    1.4143212504   -0.1132003411
 C     -2.2900725293    0.5854900047    0.4920518481
 O     -1.8630076676    0.4827686862    1.7373482210
 O     -3.3274985047    0.1345191329    0.0722772573
 C     -2.7173048307   -0.2422435626    2.6505822520
 H     -3.6927674905    0.2456912229    2.6596265496
 H     -2.8437321343   -1.2548607820    2.2656821159
 C     -2.0600763169   -0.2260711664    4.0038719159
 H     -1.0839741997   -0.7109198608    3.9684943125
 H     -1.9351465940    0.7957833147    4.3634956083
 H     -2.6861606554   -0.7660361737    4.7144651662
 C     -3.0286621918    2.7594864784   -1.5373145672
 C     -3.9731181860    2.8454535802   -2.5628690331
 C     -3.2149126724    3.5271457376   -0.3835881848
 C     -5.0655025840    3.6923031729   -2.4447245788
 H     -3.8598831604    2.2268194301   -3.4457291203
 C     -4.3107137115    4.3732678013   -0.2646125264
 H     -2.4927862244    3.4743114013    0.4276015762
 C     -5.2374172490    4.4597637996   -1.2964736188
 H     -5.7931524708    3.7438720066   -3.2450893813
 H     -4.4406404231    4.9627490190    0.6343769884
 H     -6.0946612479    5.1146351679   -1.2041665606
 C     -0.0744412237    0.0604258209   -4.3851287801
 C     -0.0379549341    0.7587182049   -3.0218035758
 H     -0.0581111981   -0.0358724301   -2.2711892128
 C     -1.3425605880   -0.6699752378   -4.7186709962
 H     -2.1503362040    0.0702312944   -4.7440788987
 H     -1.5763867916   -1.3157924324   -3.8651361381
 O      0.8905587879    0.0922512039   -5.1165783175
 C      1.2541630112    1.5498474303   -2.9081735346
 O      2.3613948799    0.9279707925   -2.5416124557
 O      1.2951436093    2.7362533000   -3.1570087509
 C      2.3725561925   -0.4602960685   -2.2035381430
 H      1.9788256215   -1.0663874927   -3.0187273555
 H      3.4153617307   -0.7176156156   -2.0418778524
 H      1.8107816503   -0.6345745862   -1.2848615176
 H      0.1481158311    0.9709556523    0.7866380558
 C     -1.2596906252   -1.4444465568   -6.0187718951
 H     -2.1997726532   -1.9595519370   -6.2151652851
 H     -1.0520338106   -0.7778021649   -6.8560739405
 H     -0.4623810344   -2.1875452759   -5.9802229696
 Cs     0.4929208293    4.6772893427   -0.9500517255
