# Supplementary material for: The “cesium effect” magnified: exceptional chemoselectivity in cesium ion mediated nucleophilic reactions
Source: Chem Sci. 2024 Mar 6;15(14):5277–83. doi: 10.1039/d4sc00316k (PMC10988617; doi:10.1039/d4sc00316k)
Supplement: SC-015-D4SC00316K-s002 [file SC-015-D4SC00316K-s002.zip › MN15/6b-Cs/C5/s4b-cs-c9-si.txt]

s4b-cs-c90
E(RMN15) = -1148.64507792

        Charge = 1       Multiplicity = 1
 C     -1.1164312193    0.9134055312   -0.6996651012
 C     -1.9288980887    1.4426885778   -1.8256491278
 C     -1.5717370909    1.2139623767   -3.0952843462
 H     -2.1398985807    1.6914174025   -3.8904338890
 N      0.1517004362    0.8897306902   -0.7480627025
 C     -1.8135912529    0.3838090077    0.5445936383
 O     -3.0563932170    0.0164124477    0.3085522043
 O     -1.2471707284    0.2895948467    1.6071332078
 C     -3.8414615100   -0.4165370446    1.4391828020
 H     -3.4557709303   -1.3793878346    1.7771507761
 H     -3.7073834212    0.3093727514    2.2422910020
 C     -5.2743507320   -0.4975381016    0.9853752862
 H     -5.6229900553    0.4799023682    0.6454615517
 H     -5.3862291812   -1.2147328709    0.1715309969
 H     -5.9024185447   -0.8181291194    1.8168585111
 C     -3.1000215364    2.2847943861   -1.4865711351
 C     -4.2652607236    2.2442137267   -2.2544406466
 C     -3.0559688752    3.1235026906   -0.3702925500
 C     -5.3575048684    3.0337349449   -1.9201235266
 H     -4.3255364745    1.5667913414   -3.0985132346
 C     -4.1500260108    3.9097024344   -0.0329662075
 H     -2.1552317184    3.1700709791    0.2340078198
 C     -5.3041856946    3.8677450685   -0.8078207903
 H     -6.2584443953    2.9862978587   -2.5193819737
 H     -4.1000050305    4.5571707544    0.8336033971
 H     -6.1597647833    4.4762658374   -0.5428008349
 C     -0.7428506653   -0.2014937286   -4.9217561175
 C     -0.4151819581    0.3537642119   -3.5297262891
 H     -0.2819784987   -0.4748781410   -2.8357310354
 C     -1.2787335593   -1.5976486534   -4.9617408635
 H     -2.1079304946   -1.6315377250   -4.2440019408
 H     -0.5059301691   -2.2432063780   -4.5279190291
 O     -0.6133725629    0.4990795941   -5.9044469271
 C      0.8496612540    1.1943886986   -3.6150402713
 O      2.0221142969    0.5949467198   -3.4771600131
 O      0.8150458757    2.3794952557   -3.8613917772
 C      2.1247087419   -0.7967554880   -3.1708092336
 H      1.6253583873   -1.4050702851   -3.9266793838
 H      3.1866646681   -1.0248789206   -3.1791881858
 H      1.7167102976   -1.0032708738   -2.1807674523
 H      0.5300677158    0.5031234495    0.1255212742
 C     -1.6947348328   -2.0545965840   -6.3440738742
 H     -2.0723072081   -3.0761458063   -6.3098193819
 H     -2.4791073797   -1.4132186740   -6.7475915501
 H     -0.8510947545   -2.0241447848   -7.0343491897
 Cs    -0.5902094568    3.6689957020   -6.2469081759
