# Supplementary material for: The “cesium effect” magnified: exceptional chemoselectivity in cesium ion mediated nucleophilic reactions
Source: Chem Sci. 2024 Mar 6;15(14):5277–83. doi: 10.1039/d4sc00316k (PMC10988617; doi:10.1039/d4sc00316k)
Supplement: SC-015-D4SC00316K-s002 [file SC-015-D4SC00316K-s002.zip › MN15/6b-Cs/C6/s4b-cs-c6-si.txt]

s4b-cs-c60
E(RMN15) = -1148.64178149

        Charge = 1       Multiplicity = 1
 C     -1.0929070409    0.8626640771   -0.4558745139
 C     -1.6424028372    1.6378754591   -1.6010443079
 C     -1.2102380418    1.4405396629   -2.8519517250
 H     -1.5947878237    2.0776069103   -3.6421068620
 N      0.1296526808    0.7686403020   -0.1253708812
 C     -2.0821934162    0.1211717918    0.4281086012
 O     -3.1863215170   -0.1698504059   -0.2259896779
 O     -1.8600070878   -0.1772574229    1.5793974090
 C     -4.2299850614   -0.8485483997    0.5051707069
 H     -3.8403341333   -1.8087839357    0.8457872189
 H     -4.4753727905   -0.2451060059    1.3802822646
 C     -5.4012122731   -1.0023191514   -0.4270368924
 H     -5.7573515997   -0.0267102341   -0.7612151607
 H     -5.1265500143   -1.5957112752   -1.3001783499
 H     -6.2155401929   -1.5084556285    0.0915996932
 C     -2.6959855201    2.6220992047   -1.2611408738
 C     -3.7301323094    2.9097422595   -2.1558818934
 C     -2.6847757546    3.2559844197   -0.0164022355
 C     -4.7142470120    3.8281583171   -1.8211214531
 H     -3.7732163306    2.3937048712   -3.1084982479
 C     -3.6727128129    4.1736297362    0.3196818313
 H     -1.8872214182    3.0459445223    0.6893687777
 C     -4.6882196531    4.4639853524   -0.5829535795
 H     -5.5114559780    4.0401139777   -2.5227438164
 H     -3.6462437221    4.6635892545    1.2849408287
 H     -5.4606937910    5.1765092885   -0.3222399598
 C     -0.8057386828   -0.4573801069   -4.4497848634
 C     -0.2500167318    0.3725116099   -3.2837236177
 H     -0.1054166397   -0.3452279864   -2.4718679603
 C     -2.2327899874   -0.9054411684   -4.3188166125
 H     -2.8548633239   -0.0024340872   -4.3370142480
 H     -2.3574046336   -1.3136766789   -3.3089067872
 O     -0.0979821725   -0.7425944134   -5.3895137403
 C      1.0766214578    0.9828919531   -3.7099260632
 O      2.1867728215    0.2698509301   -3.5489674588
 O      1.1415520965    2.0909115943   -4.1828458549
 C      2.1637888217   -1.0455555890   -2.9950843347
 H      1.4765024385   -1.6914199746   -3.5406489233
 H      3.1736050392   -1.4315532198   -3.1024219501
 H      1.9024839436   -1.0152360160   -1.9355631902
 H      0.7263970336    1.3128629986   -0.7582412278
 C     -2.6512363850   -1.8868955673   -5.3950200396
 H     -3.6921900727   -2.1795561323   -5.2589969488
 H     -2.5459144818   -1.4446307112   -6.3857635675
 H     -2.0347950815   -2.7861916351   -5.3655438455
 Cs     0.9622082316   -0.1416637472    2.9162225630
