# Supplementary material for: The “cesium effect” magnified: exceptional chemoselectivity in cesium ion mediated nucleophilic reactions
Source: Chem Sci. 2024 Mar 6;15(14):5277–83. doi: 10.1039/d4sc00316k (PMC10988617; doi:10.1039/d4sc00316k)
Supplement: SC-015-D4SC00316K-s002 [file SC-015-D4SC00316K-s002.zip › MN15/6b-Cs/C7/s4b-cs-c5-si.txt]

s4b-cs-c50
E(RMN15) = -1148.64124005

        Charge = 1       Multiplicity = 1
 C     -1.1043856824    0.7423014167   -0.4933750657
 C     -1.6847393518    1.5215816175   -1.6209146022
 C     -1.2476010314    1.3687728458   -2.8772390508
 H     -1.6621458878    2.0096324546   -3.6490616006
 N      0.1263312282    0.6666944818   -0.1881682874
 C     -2.0567097021   -0.0229906992    0.4150116331
 O     -3.2305366196   -0.2103122335   -0.1480119177
 O     -1.7506573607   -0.4157262773    1.5179254191
 C     -4.2410587302   -0.8794933012    0.6357030740
 H     -3.9017139096   -1.8971851442    0.8343419739
 H     -4.3327081348   -0.3540864542    1.5873314712
 C     -5.5185468595   -0.8444215726   -0.1587846162
 H     -5.8211109976    0.1859349023   -0.3532150909
 H     -5.3975535549   -1.3625217599   -1.1111163782
 H     -6.3112676978   -1.3376080496    0.4039582381
 C     -2.7615945256    2.4744113816   -1.2629677760
 C     -3.8103146619    2.7444544102   -2.1451975449
 C     -2.7554268222    3.0945712207   -0.0115291421
 C     -4.8184203318    3.6286950595   -1.7890253303
 H     -3.8477824433    2.2395188536   -3.1038681922
 C     -3.7665348361    3.9778298718    0.3460014328
 H     -1.9457672807    2.8981528720    0.6845267128
 C     -4.8000738413    4.2483030724   -0.5427198963
 H     -5.6279465306    3.8261467828   -2.4807429812
 H     -3.7446827883    4.4564471622    1.3170899437
 H     -5.5911806710    4.9334532945   -0.2650567847
 C     -0.7497314333   -0.4092857336   -4.5680642808
 C     -0.2340417042    0.3644066116   -3.3439051949
 H     -0.0573356344   -0.3802206757   -2.5632679447
 C     -2.1189974865   -1.0153272578   -4.4485108672
 H     -2.3327183412   -1.5330913187   -5.3832386160
 H     -2.8394801266   -0.1972334661   -4.3390693458
 O     -0.0548733083   -0.5228069840   -5.5531712510
 C      1.0659289485    1.0538516196   -3.7312937448
 O      2.2010885408    0.3687697277   -3.6293471235
 O      1.0903934761    2.1956464662   -4.1194639832
 C      2.2304291009   -0.9782760442   -3.1584707968
 H      1.5622338558   -1.6169458395   -3.7361658800
 H      3.2522955046   -1.3203341319   -3.2972586018
 H      1.9791002320   -1.0216003709   -2.0970474396
 H      0.7007146219    1.2381844664   -0.8168096561
 C     -2.2284502217   -1.9557801704   -3.2501285250
 H     -3.2153618891   -2.4175914030   -3.2272560572
 H     -1.4833021386   -2.7517385782   -3.3066082618
 H     -2.0912587716   -1.4196305338   -2.3088520636
 Cs     1.0878696500   -0.3560248121    2.7953495225
