# Supplementary material for: The “cesium effect” magnified: exceptional chemoselectivity in cesium ion mediated nucleophilic reactions
Source: Chem Sci. 2024 Mar 6;15(14):5277–83. doi: 10.1039/d4sc00316k (PMC10988617; doi:10.1039/d4sc00316k)
Supplement: SC-015-D4SC00316K-s002 [file SC-015-D4SC00316K-s002.zip › MN15/6b-Cs/C8/s4b-cs-c1-si.txt]

s4b-cs-c10
E(RMN15) = -1148.63866671

        Charge = 1       Multiplicity = 1
 C     -1.1690482518    0.6475873190   -0.5661776852
 C     -1.8146320283    1.3864013339   -1.6781788013
 C     -1.3776962626    1.2593824337   -2.9381828733
 H     -1.8328395127    1.8876444791   -3.6972372340
 N      0.0868273220    0.4562326805   -0.5233058868
 C     -2.0307119296    0.1040331204    0.5634436006
 O     -3.2675457183   -0.1281955766    0.1968934899
 O     -1.5808405328   -0.1080457008    1.6702181603
 C     -4.2003512609   -0.5419270635    1.2202737241
 H     -3.9438908433   -1.5571784214    1.5252938201
 H     -4.0738704283    0.1211702948    2.0772166075
 C     -5.5820917130   -0.4468304849    0.6320470473
 H     -5.7992417953    0.5798613931    0.3306233664
 H     -5.6823286811   -1.0989300848   -0.2359028897
 H     -6.3159669699   -0.7504166517    1.3788269192
 C     -2.9211903581    2.3111645044   -1.3330631189
 C     -4.0112493705    2.4829863778   -2.1881977268
 C     -2.8936354924    3.0183661400   -0.1288887737
 C     -5.0433598210    3.3482104557   -1.8508938713
 H     -4.0607897990    1.9161846082   -3.1111238956
 C     -3.9286255709    3.8795097252    0.2125823712
 H     -2.0461754820    2.9081252343    0.5411108629
 C     -5.0073674322    4.0473312147   -0.6485426673
 H     -5.8841267656    3.4675259590   -2.5230161394
 H     -3.8893476163    4.4256702949    1.1469664165
 H     -5.8160742154    4.7170199003   -0.3841534013
 C     -0.5114277888   -0.1610443275   -4.8293611238
 C     -0.2822412957    0.3446996351   -3.4038525087
 H     -0.2621212548   -0.5499106273   -2.7746731655
 C     -1.8946554148   -0.6556146194   -5.1460286654
 H     -2.5602110196    0.2150747689   -5.1251350502
 H     -2.2193177939   -1.2857113260   -4.3110054045
 O      0.4001114470   -0.1868358739   -5.6274361557
 C      1.0591857673    1.0633030608   -3.3385175399
 O      2.1642291865    0.3463173247   -3.1637082354
 O      1.1412385825    2.2607971121   -3.4673035776
 C      2.1237723511   -1.0659453216   -2.9762496891
 H      1.6075886454   -1.5598374184   -3.7992694814
 H      3.1593258293   -1.3951968514   -2.9616229169
 H      1.6534012656   -1.3140135622   -2.0235212239
 H      0.3351582545   -0.0849336732    0.3131696150
 C     -1.9800305362   -1.3753045785   -6.4775933790
 H     -2.9997746449   -1.7122220660   -6.6634787700
 H     -1.6819358133   -0.7180275951   -7.2944188300
 H     -1.3228028098   -2.2456857174   -6.4942416759
 Cs     0.7221304220    1.1740459712    3.4538934966
