# Supplementary material for: The “cesium effect” magnified: exceptional chemoselectivity in cesium ion mediated nucleophilic reactions
Source: Chem Sci. 2024 Mar 6;15(14):5277–83. doi: 10.1039/d4sc00316k (PMC10988617; doi:10.1039/d4sc00316k)
Supplement: SC-015-D4SC00316K-s002 [file SC-015-D4SC00316K-s002.zip › MN15/6b-Cs/C9/s4b-cs-c4-si.txt]

s4b-cs-c40
E(RMN15) = -1148.63762444

        Charge = 1       Multiplicity = 1
 C     -1.1139890159    0.6359697680   -0.5482469247
 C     -1.7038577996    1.4424307644   -1.6461507163
 C     -1.2454213634    1.3379898967   -2.8994164455
 H     -1.6604615690    1.9957667583   -3.6567918954
 N      0.1408674513    0.4895693549   -0.4142872347
 C     -2.0483941527   -0.0391512590    0.4450554801
 O     -3.2482184745   -0.2406078960   -0.0436966101
 O     -1.6839403458   -0.3705223223    1.5537531915
 C     -4.2450245271   -0.7995854384    0.8408743846
 H     -3.9583092294   -1.8258909998    1.0734215712
 H     -4.2372017232   -0.2186925728    1.7643027552
 C     -5.5686203068   -0.7162310406    0.1302067557
 H     -5.8157874035    0.3225965778   -0.0964832326
 H     -5.5474810927   -1.2856343152   -0.7995906783
 H     -6.3506944329   -1.1266390150    0.7692100065
 C     -2.8040815270    2.3673507843   -1.2860705082
 C     -3.8522060874    2.6203714880   -2.1736830620
 C     -2.8234988081    2.9793013542   -0.0307501058
 C     -4.8866018791    3.4746860987   -1.8180937515
 H     -3.8689315884    2.1236203535   -3.1372617441
 C     -3.8612754571    3.8302662561    0.3281016258
 H     -2.0116368484    2.8012111184    0.6677642389
 C     -4.8961631146    4.0809601950   -0.5655683918
 H     -5.6948289939    3.6575894040   -2.5153568778
 H     -3.8586230766    4.3021589187    1.3028220531
 H     -5.7074866462    4.7419253496   -0.2875605381
 C     -0.6139156266   -0.2683815776   -4.6992549868
 C     -0.2007375139    0.3696809205   -3.3707951365
 H     -0.1076933073   -0.4505144313   -2.6560284181
 C     -1.9827451539   -0.8916936893   -4.7341188666
 H     -2.0917783077   -1.3890281483   -5.6978399944
 H     -2.7151712387   -0.0772690168   -4.6934333343
 O      0.1431012920   -0.2748537113   -5.6451547686
 C      1.1385650199    1.0672046176   -3.5331561898
 O      2.2465292116    0.3376240628   -3.4369561094
 O      1.2212643805    2.2505548639   -3.7539329446
 C      2.2027067917   -1.0577097123   -3.1437032048
 H      1.5801747502   -1.5952842960   -3.8597416683
 H      3.2257850892   -1.4135563284   -3.2297232324
 H      1.8477212379   -1.2252694184   -2.1254664653
 H      0.3435010745   -0.1134226891    0.3918688153
 C     -2.2258699069   -1.8547838581   -3.5737065835
 H     -3.1917819504   -2.3448000063   -3.6938436315
 H     -1.4575723055   -2.6298542340   -3.5376329931
 H     -2.2369102046   -1.3324533240   -2.6135276216
 Cs     0.4194387800    0.5839205748    3.7069930084
