# Supplementary material for: The “cesium effect” magnified: exceptional chemoselectivity in cesium ion mediated nucleophilic reactions
Source: Chem Sci. 2024 Mar 6;15(14):5277–83. doi: 10.1039/d4sc00316k (PMC10988617; doi:10.1039/d4sc00316k)
Supplement: SC-015-D4SC00316K-s002 [file SC-015-D4SC00316K-s002.zip › MN15/6b-Na/C1/s4b-na-c8-si.txt]

s4b-na-c80
E(RMN15) = -1290.71672469

        Charge = 1       Multiplicity = 1
 C     -0.8370036413    0.5785428497   -0.4332743149
 C     -1.3877878361    1.6786244505   -1.2738408626
 C     -0.9456777240    1.9184646167   -2.5150669042
 H     -1.3716637136    2.7516077715   -3.0671692819
 N      0.3933460070    0.4875376082   -0.1535459854
 C     -1.8149660644   -0.4356755344    0.1383892571
 O     -2.9236160131   -0.5586840998   -0.6005428042
 O     -1.5862303566   -1.0723299023    1.1311672522
 C     -3.9902055135   -1.3787737565   -0.0413355832
 H     -4.5635543649   -1.7259520250   -0.8993680269
 H     -3.5387113763   -2.2372122702    0.4508726135
 C     -4.8182793451   -0.5410024657    0.8994093807
 H     -4.2181987302   -0.1989195041    1.7440991329
 H     -5.2309283898    0.3287607584    0.3824164555
 H     -5.6452997810   -1.1377497806    1.2849902592
 C     -2.4921237956    2.4536148202   -0.6501611981
 C     -3.4814080108    3.0752918825   -1.4217020128
 C     -2.5844277742    2.5333771041    0.7422527085
 C     -4.5318983113    3.7524232024   -0.8176101601
 H     -3.4265400655    3.0571996541   -2.5072269503
 C     -3.6333397260    3.2149208899    1.3460983730
 H     -1.8200363070    2.0787492871    1.3633471829
 C     -4.6130047909    3.8212432211    0.5695835056
 H     -5.2871010529    4.2265092256   -1.4314917167
 H     -3.6827424977    3.2714865189    2.4260472188
 H     -5.4337693658    4.3466969928    1.0405906768
 C     -0.6746741944    0.2514390244   -4.3381026756
 C      0.0444226705    1.0959860962   -3.2779263544
 H      0.5557133606    0.3738724334   -2.6371349302
 C      0.1385672028   -0.2871092482   -5.4693255233
 H      1.0507429231   -0.7150549017   -5.0405031723
 H      0.4775261048    0.5777232197   -6.0541961604
 O     -1.8609786978    0.0057470444   -4.2080126917
 C      1.1362716999    1.9376100859   -3.9170356470
 O      0.6272705018    2.9668996675   -4.5840352669
 O      2.3133002376    1.6881736514   -3.8504860374
 C      1.5746124448    3.8091947431   -5.2534292786
 H      2.1254726795    3.2344669596   -5.9971073007
 H      0.9959340310    4.5928414152   -5.7324309635
 H      2.2705696440    4.2360710528   -4.5330097036
 H      0.5673379818   -0.3207799840    0.4563017841
 C     -0.6113336832   -1.2771050606   -6.3376412297
 H      0.0318809747   -1.6333529616   -7.1414030992
 H     -0.9387994569   -2.1379054651   -5.7538109956
 H     -1.4931777940   -0.8163990238   -6.7828599546
 Na    -3.5338816501    0.4404289363   -2.7081434047
