# Supplementary material for: The “cesium effect” magnified: exceptional chemoselectivity in cesium ion mediated nucleophilic reactions
Source: Chem Sci. 2024 Mar 6;15(14):5277–83. doi: 10.1039/d4sc00316k (PMC10988617; doi:10.1039/d4sc00316k)
Supplement: SC-015-D4SC00316K-s002 [file SC-015-D4SC00316K-s002.zip › MN15/6b-Na/C2/s4b-na-c7-si.txt]

s4b-na-c70
E(RMN15) = -1290.71267796

        Charge = 1       Multiplicity = 1
 C     -1.3495360286    1.6645680837   -0.3050376926
 C     -1.8462505538    2.1326080556   -1.6284668660
 C     -1.1740992748    1.8199136096   -2.7425791064
 H     -1.4923023505    2.2577955806   -3.6847097805
 N     -0.2432168873    2.0972377272    0.1433844939
 C     -2.2258559681    0.6819752986    0.4486091498
 O     -1.8087004779    0.4891345543    1.6835562295
 O     -3.1743479894    0.1436671888   -0.0667778117
 C     -2.5597405777   -0.4591908955    2.4777930440
 H     -3.5930981200   -0.1140718187    2.5240285623
 H     -2.5402652653   -1.4203989309    1.9630546950
 C     -1.9185162665   -0.5261670847    3.8367263654
 H     -0.8842989168   -0.8638204117    3.7629767076
 H     -1.9394847126    0.4484785741    4.3249202477
 H     -2.4672170928   -1.2338866964    4.4583433954
 C     -3.0607719930    2.9781773333   -1.6117380923
 C     -3.9284942229    3.0101151985   -2.7070789828
 C     -3.3619739592    3.7514900230   -0.4874522727
 C     -5.0566006080    3.8156641624   -2.6851860539
 H     -3.7287998627    2.3829209313   -3.5675921277
 C     -4.4951534390    4.5552929769   -0.4656990375
 H     -2.7031589415    3.7371902244    0.3747419043
 C     -5.3428073361    4.5920158505   -1.5655228104
 H     -5.7237410307    3.8274235759   -3.5380282450
 H     -4.7149446223    5.1512433387    0.4111466492
 H     -6.2288934329    5.2140238062   -1.5487215442
 C     -0.1265021267    0.1309918273   -4.1877815223
 C     -0.0376076629    0.8303217977   -2.8197635081
 H     -0.1422618482    0.0704987190   -2.0394198276
 C     -1.2150987702   -0.8883307305   -4.3247463458
 H     -2.1410926902   -0.4345829037   -3.9529958243
 H     -0.9801402143   -1.6837325221   -3.6065933486
 O      0.6358669664    0.4378557134   -5.0756119501
 C      1.3218497963    1.4873206098   -2.6985462145
 O      2.3800912742    0.7205518544   -2.5490076056
 O      1.4688631656    2.6951850164   -2.7370646147
 C      2.2798888740   -0.6983419183   -2.3800785683
 H      1.7969470214   -1.1684362095   -3.2359635149
 H      3.3018429398   -1.0581716564   -2.3112812362
 H      1.7492305914   -0.9349189555   -1.4580263499
 H     -0.0236370901    1.7072056180    1.0653894942
 C     -1.3643679992   -1.4245049284   -5.7336618260
 H     -2.1623388721   -2.1652976605   -5.7759617004
 H     -1.6040488293   -0.6219115408   -6.4320078205
 H     -0.4406643809   -1.8950883771   -6.0712804208
 Na     0.6448574255    4.0053004513   -1.0972724059
