# Supplementary material for: The “cesium effect” magnified: exceptional chemoselectivity in cesium ion mediated nucleophilic reactions
Source: Chem Sci. 2024 Mar 6;15(14):5277–83. doi: 10.1039/d4sc00316k (PMC10988617; doi:10.1039/d4sc00316k)
Supplement: SC-015-D4SC00316K-s002 [file SC-015-D4SC00316K-s002.zip › MN15/6b-Na/C3/s4b-na-c3-si.txt]

s4b-na-c30
E(RMN15) = -1290.71283978

        Charge = 1       Multiplicity = 1
 C     -1.0989210988    0.8733313479   -0.5333970378
 C     -1.8075512749    1.5232485114   -1.6658865573
 C     -1.4590786766    1.2718540306   -2.9324440416
 H     -1.9613822582    1.8124526410   -3.7274212243
 N      0.1609361222    0.9327906784   -0.3725506187
 C     -1.9131586773    0.1134767101    0.5106544680
 O     -3.1596398862   -0.0660063835    0.1425558064
 O     -1.4144733826   -0.2739678702    1.5398117648
 C     -4.0544387073   -0.6840676671    1.0944303923
 H     -3.7799478259   -1.7358160597    1.1857017962
 H     -3.9050616610   -0.2015037048    2.0609201484
 C     -5.4543575268   -0.4937008065    0.5758431574
 H     -5.6822641423    0.5695140871    0.4761208060
 H     -5.5798923861   -0.9737655350   -0.3950868773
 H     -6.1648506416   -0.9357252761    1.2744964955
 C     -2.8958592552    2.4599394513   -1.3015882872
 C     -4.0067069567    2.6372819154   -2.1293463034
 C     -2.8329431005    3.1625412246   -0.0960250940
 C     -5.0227196152    3.5087018630   -1.7645730297
 H     -4.0859118262    2.0708731841   -3.0499932886
 C     -3.8530365312    4.0310781747    0.2713548633
 H     -1.9766914299    3.0386675906    0.5598282263
 C     -4.9503438556    4.2074870075   -0.5628155225
 H     -5.8807240717    3.6333018043   -2.4134036458
 H     -3.7885878155    4.5707296382    1.2079057018
 H     -5.7484086163    4.8811438210   -0.2771963040
 C     -0.4983534352   -0.1959992031   -4.7811039000
 C     -0.3735042342    0.3106440384   -3.3419027587
 H     -0.4210924584   -0.5830528595   -2.7105360266
 C     -1.8437567433   -0.7073662300   -5.2011442400
 H     -2.5367255610    0.1407525510   -5.1760530970
 H     -2.1940352120   -1.3873818441   -4.4169560694
 O      0.4781917330   -0.2001305493   -5.4984324269
 C      0.9758308221    0.9729791222   -3.1760387725
 O      2.0329692882    0.2486655807   -2.8257871720
 O      1.1269028163    2.1741769549   -3.2771577066
 C      1.9636076093   -1.1729393033   -2.6435701476
 H      1.5411218187   -1.6532982090   -3.5243329099
 H      2.9895325627   -1.5030895338   -2.5118454213
 H      1.3838208940   -1.4127820699   -1.7516331686
 H      0.4116423192    0.4116498478    0.4798231471
 C     -1.8287872430   -1.3632445992   -6.5678724647
 H     -2.8264999718   -1.7139152951   -6.8305549899
 H     -1.5002712540   -0.6595696360   -7.3328077200
 H     -1.1491470686   -2.2159103911   -6.5853924407
 Na     2.1360679953    2.2461198701   -1.1518402290
