# Supplementary material for: The “cesium effect” magnified: exceptional chemoselectivity in cesium ion mediated nucleophilic reactions
Source: Chem Sci. 2024 Mar 6;15(14):5277–83. doi: 10.1039/d4sc00316k (PMC10988617; doi:10.1039/d4sc00316k)
Supplement: SC-015-D4SC00316K-s002 [file SC-015-D4SC00316K-s002.zip › MN15/6b-Na/C4/s4b-na-c2-si.txt]

s4b-na-c20
E(RMN15) = -1290.71324836

        Charge = 1       Multiplicity = 1
 C     -1.1306846264    0.7169691043   -0.6853862997
 C     -1.8108443502    1.4626564899   -1.7751560655
 C     -1.4245367470    1.3174099148   -3.0474874017
 H     -1.8950103976    1.9403855974   -3.8025623768
 N      0.1298938294    0.5784168150   -0.6742011696
 C     -1.9542637260    0.1033630418    0.4372613342
 O     -3.2242809965   -0.0267070010    0.1157881702
 O     -1.4565984764   -0.2471805676    1.4801636307
 C     -4.1192395016   -0.5148154717    1.1372727495
 H     -3.9022596694   -1.5702606642    1.3077765859
 H     -3.9134793363    0.0327458534    2.0579119085
 C     -5.5238443804   -0.2873040176    0.6461490546
 H     -5.7007266624    0.7766478816    0.4752977957
 H     -5.7047231648   -0.8282006964   -0.2833461430
 H     -6.2337459695   -0.6399868865    1.3945799001
 C     -2.8714836150    2.4211801503   -1.3867536108
 C     -3.9784247302    2.6520216033   -2.2053144671
 C     -2.7753405707    3.1029837324   -0.1713844347
 C     -4.9615970257    3.5538758688   -1.8208528514
 H     -4.0825174664    2.1024795667   -3.1338893782
 C     -3.7602292782    4.0025483278    0.2145357868
 H     -1.9180581930    2.9375813643    0.4738871939
 C     -4.8565264645    4.2309971224   -0.6099282712
 H     -5.8191588653    3.7185562242   -2.4614671276
 H     -3.6696574285    4.5265691233    1.1577981246
 H     -5.6279487439    4.9283410160   -0.3082397007
 C     -0.6812374407    0.0417099003   -5.0091680977
 C     -0.3663504437    0.3605325186   -3.5409850652
 H     -0.3733627851   -0.5589415182   -2.9590194921
 C     -1.2049010070   -1.3215013970   -5.3034499259
 H     -2.0506566612   -1.4769646881   -4.6221116155
 H     -0.4400199189   -2.0284042177   -4.9599273073
 O     -0.5451399080    0.9053056230   -5.8575867975
 C      0.9968445913    1.0349099458   -3.4945886004
 O      2.0709587757    0.3312088138   -3.2233348511
 O      1.1170960346    2.2137676382   -3.7795574854
 C      2.0151447434   -1.0690468942   -2.9286603604
 H      1.5069405492   -1.6121542416   -3.7252603365
 H      3.0484165076   -1.3975911613   -2.8708752770
 H      1.5223993209   -1.2363015628   -1.9718132211
 H      0.4188372118    0.0484833453    0.1577681241
 C     -1.5811216776   -1.5370622483   -6.7539738318
 H     -1.9589434069   -2.5482685436   -6.9001645699
 H     -2.3546029156   -0.8341056738   -7.0646908301
 H     -0.7185033113   -1.3957689635   -7.4056638940
 Na     0.3308773179    3.0710626824   -5.7293481024
