# Supplementary material for: The “cesium effect” magnified: exceptional chemoselectivity in cesium ion mediated nucleophilic reactions
Source: Chem Sci. 2024 Mar 6;15(14):5277–83. doi: 10.1039/d4sc00316k (PMC10988617; doi:10.1039/d4sc00316k)
Supplement: SC-015-D4SC00316K-s002 [file SC-015-D4SC00316K-s002.zip › MN15/6b-Na/C5/s4b-na-c6-si.txt]

s4b-na-c60
E(RMN15) = -1290.71103480

        Charge = 1       Multiplicity = 1
 C     -1.1051426883    0.7859393194   -0.4880127373
 C     -1.6538826620    1.5655308074   -1.6264333651
 C     -1.1965141757    1.3904860466   -2.8723136616
 H     -1.5835034769    2.0291831565   -3.6598440763
 N      0.1155454685    0.7182513783   -0.1394066775
 C     -2.0655555219   -0.0063562005    0.3878623370
 O     -3.2477816817   -0.1322428178   -0.1481370891
 O     -1.7306878261   -0.4782374798    1.4577119374
 C     -4.2761073132   -0.8005621237    0.6232809228
 H     -4.0234003862   -1.8602681632    0.6712418329
 H     -4.2566482117   -0.3903130248    1.6330549993
 C     -5.5861484996   -0.5461944398   -0.0706423961
 H     -5.7927328994    0.5246065752   -0.1163847915
 H     -5.5756721118   -0.9483058674   -1.0840761759
 H     -6.3893507517   -1.0300897547    0.4850542226
 C     -2.7239136759    2.5323975269   -1.2881206321
 C     -3.7482003663    2.8194368308   -2.1933420944
 C     -2.7379775469    3.1461696284   -0.0335430209
 C     -4.7523697558    3.7152134848   -1.8559323384
 H     -3.7698901665    2.3201288231   -3.1553711633
 C     -3.7462899272    4.0396598827    0.3053953404
 H     -1.9460977436    2.9386574375    0.6796478852
 C     -4.7552915491    4.3274826406   -0.6058390419
 H     -5.5427357708    3.9271172184   -2.5651624100
 H     -3.7407368128    4.5132740033    1.2790805802
 H     -5.5435999604    5.0216101663   -0.3431184319
 C     -0.7117273931   -0.4845538342   -4.4819992787
 C     -0.1989893128    0.3580500318   -3.3042057560
 H     -0.0312805761   -0.3638602143   -2.5012119395
 C     -2.1335087420   -0.9558096870   -4.3862223598
 H     -2.7698856658   -0.0633001860   -4.4184288748
 H     -2.2745669430   -1.3675858653   -3.3799388866
 O      0.0275804299   -0.7635225270   -5.3984814686
 C      1.1043668210    1.0261623331   -3.7192132327
 O      2.2461205559    0.3743069779   -3.5277629555
 O      1.1184802851    2.1271131178   -4.2120444618
 C      2.2807217172   -0.9298652696   -2.9477455995
 H      1.6574607967   -1.6262890349   -3.5084223407
 H      3.3158408152   -1.2543235535   -3.0053931997
 H      1.9730199552   -0.8951862864   -1.9007429453
 H      0.7193118106    1.2844726713   -0.7437140740
 C     -2.5101748562   -1.9431669924   -5.4723086881
 H     -3.5489267565   -2.2533558016   -5.3606335826
 H     -2.3896592472   -1.4979922700   -6.4599868625
 H     -1.8796851754   -2.8320073766   -5.4291408012
 Na     0.5113157345   -0.3230722877    2.0011055828
