# Supplementary material for: The “cesium effect” magnified: exceptional chemoselectivity in cesium ion mediated nucleophilic reactions
Source: Chem Sci. 2024 Mar 6;15(14):5277–83. doi: 10.1039/d4sc00316k (PMC10988617; doi:10.1039/d4sc00316k)
Supplement: SC-015-D4SC00316K-s002 [file SC-015-D4SC00316K-s002.zip › MN15/6b-Na/C6/s4b-na-c5-si.txt]

s4b-na-c50
E(RMN15) = -1290.71073176

        Charge = 1       Multiplicity = 1
 C     -1.1056003015    0.7190753526   -0.5018174883
 C     -1.6803424725    1.5035276135   -1.6245067304
 C     -1.2215854861    1.3621133830   -2.8747638037
 H     -1.6321254853    2.0033802067   -3.6482721883
 N      0.1213735358    0.6687245543   -0.1716263545
 C     -2.0356370974   -0.1059630628    0.3793505685
 O     -3.2470591063   -0.1873841675   -0.0954279610
 O     -1.6545067262   -0.6335837668    1.4068111310
 C     -4.2399374966   -0.8888370829    0.6916928151
 H     -3.9723862183   -1.9459028894    0.7056048736
 H     -4.1926380082   -0.5029918882    1.7103391375
 C     -5.5739505514   -0.6357716958    0.0446442006
 H     -5.7926676482    0.4334879785    0.0255019133
 H     -5.5899166807   -1.0184396557   -0.9764410033
 H     -6.3546735743   -1.1389703312    0.6149942116
 C     -2.7721266572    2.4415106714   -1.2735992691
 C     -3.8106987291    2.7043053686   -2.1695084716
 C     -2.7909123195    3.0515981974   -0.0175412448
 C     -4.8356970092    3.5719689289   -1.8206925109
 H     -3.8272617585    2.2070737062   -3.1327203464
 C     -3.8194426230    3.9169450185    0.3327662680
 H     -1.9889225915    2.8598459044    0.6887458560
 C     -4.8440327857    4.1801893192   -0.5688041865
 H     -5.6375269902    3.7646132869   -2.5225481380
 H     -3.8181640191    4.3876929162    1.3078759707
 H     -5.6483574311    4.8520805936   -0.2969052159
 C     -0.6920848247   -0.4097530977   -4.5634319150
 C     -0.1949137273    0.3682557762   -3.3332996002
 H     -0.0161645840   -0.3771518827   -2.5542205366
 C     -2.0628360879   -1.0161236032   -4.4633018849
 H     -2.2642879438   -1.5313156316   -5.4021082372
 H     -2.7846430881   -0.1981062808   -4.3617414012
 O      0.0189984913   -0.5252810132   -5.5361657335
 C      1.1007777359    1.0735307597   -3.7069105631
 O      2.2432065324    0.4053036143   -3.5841920448
 O      1.1132746869    2.2137881502   -4.0995781301
 C      2.2838852224   -0.9420312193   -3.1147958158
 H      1.6384723584   -1.5899189513   -3.7078744310
 H      3.3137903125   -1.2675826226   -3.2316303079
 H      2.0106180904   -0.9911757545   -2.0590467254
 H      0.7049438687    1.2631873908   -0.7683816066
 C     -2.1907034151   -1.9612972095   -3.2703644392
 H     -3.1803006643   -2.4173002981   -3.2604930349
 H     -1.4492363322   -2.7608207007   -3.3218240162
 H     -2.0609517876   -1.4312221779   -2.3243528197
 Na     0.5933252376   -0.4577459278    1.9088767401
