# Supplementary material for: The “cesium effect” magnified: exceptional chemoselectivity in cesium ion mediated nucleophilic reactions
Source: Chem Sci. 2024 Mar 6;15(14):5277–83. doi: 10.1039/d4sc00316k (PMC10988617; doi:10.1039/d4sc00316k)
Supplement: SC-015-D4SC00316K-s002 [file SC-015-D4SC00316K-s002.zip › MN15/6b-Na/C7/s4b-na-c1-si.txt]

s4b-na-c10
E(RMN15) = -1290.69698118

        Charge = 1       Multiplicity = 1
 C     -1.1206870722    0.6741396795   -0.5831910320
 C     -1.7920246343    1.3850172000   -1.6970399434
 C     -1.3795975428    1.2467410708   -2.9642230790
 H     -1.8607198957    1.8616565206   -3.7185706174
 N      0.1262265791    0.4318158423   -0.5796072123
 C     -1.9639167884    0.2237257069    0.5967091192
 O     -3.1831407773   -0.0937042511    0.2692145645
 O     -1.5098449230    0.1423987178    1.7261403093
 C     -4.1101672697   -0.4274923855    1.3321255220
 H     -3.8191586497   -1.3952161790    1.7418312021
 H     -4.0090963308    0.3309278390    2.1099069091
 C     -5.4901596047   -0.4406926046    0.7342872127
 H     -5.7382519659    0.5403598125    0.3249023668
 H     -5.5660382426   -1.1856101693   -0.0578841307
 H     -6.2158121283   -0.6854465481    1.5100007352
 C     -2.9035294631    2.3007484916   -1.3430480431
 C     -4.0321716176    2.4115434499   -2.1566227067
 C     -2.8422351836    3.0545765379   -0.1687085854
 C     -5.0729106823    3.2612349779   -1.8062638778
 H     -4.1025699077    1.8098690474   -3.0558656745
 C     -3.8864417092    3.8993168971    0.1864008818
 H     -1.9600909743    2.9979883139    0.4621780917
 C     -5.0057093172    4.0043501917   -0.6318627271
 H     -5.9443606616    3.3339858688   -2.4450985868
 H     -3.8216645735    4.4830235821    1.0963404197
 H     -5.8210946704    4.6615449926   -0.3568518414
 C     -0.5111604866   -0.1447486169   -4.8755238312
 C     -0.2815564854    0.3428140563   -3.4436230516
 H     -0.2556721799   -0.5590150596   -2.8247355719
 C     -1.8907376778   -0.6471979100   -5.1962470430
 H     -2.5652640200    0.2157786554   -5.1582423030
 H     -2.2058565858   -1.2957682116   -4.3717870899
 O      0.3981795976   -0.1511748710   -5.6763345014
 C      1.0578175804    1.0658557469   -3.3718223015
 O      2.1658842366    0.3494902423   -3.2174077858
 O      1.1342122060    2.2654950520   -3.4812839978
 C      2.1306573169   -1.0649759426   -3.0475080767
 H      1.6114992017   -1.5502906454   -3.8738758807
 H      3.1672491398   -1.3912166438   -3.0425093028
 H      1.6662667127   -1.3259500104   -2.0954081211
 H      0.4052036048   -0.0687107747    0.2709846960
 C     -1.9731635390   -1.3432944038   -6.5405391183
 H     -2.9899294996   -1.6874872252   -6.7293509875
 H     -1.6849812208   -0.6677240603   -7.3459198249
 H     -1.3065892381   -2.2059300632   -6.5756232738
 Na    -0.4814378069    0.4640858829    3.6498352304
