# Supplementary material for: The “cesium effect” magnified: exceptional chemoselectivity in cesium ion mediated nucleophilic reactions
Source: Chem Sci. 2024 Mar 6;15(14):5277–83. doi: 10.1039/d4sc00316k (PMC10988617; doi:10.1039/d4sc00316k)
Supplement: SC-015-D4SC00316K-s002 [file SC-015-D4SC00316K-s002.zip › MN15/6b-Na/C8/s4b-na-c4-si.txt]

s4b-na-c40
E(RMN15) = -1290.69612696

        Charge = 1       Multiplicity = 1
 C     -1.0686276433    0.6848657111   -0.5530979624
 C     -1.6874181120    1.4544542750   -1.6600172563
 C     -1.2491911502    1.3275394189   -2.9182584270
 H     -1.6844928793    1.9672389791   -3.6796941192
 N      0.1862708048    0.5178185966   -0.4575716078
 C     -1.9831704013    0.0708680753    0.4922584005
 O     -3.1675657035   -0.2121149889    0.0316413531
 O     -1.6106362353   -0.1626766740    1.6300465339
 C     -4.1522333914   -0.7481300432    0.9501317837
 H     -3.8305223470   -1.7484911575    1.2415818012
 H     -4.1653836546   -0.1093627050    1.8341285499
 C     -5.4739939679   -0.7520332814    0.2325278383
 H     -5.7573634209    0.2623257718   -0.0533298221
 H     -5.4295200493   -1.3739357337   -0.6619352373
 H     -6.2419624777   -1.1524828562    0.8944451330
 C     -2.7908861368    2.3758577722   -1.3012965988
 C     -3.8730824777    2.5707834697   -2.1621510921
 C     -2.7767179313    3.0428676927   -0.0742173984
 C     -4.9108388845    3.4214833792   -1.8076736319
 H     -3.9116857963    2.0320398564   -3.1024338345
 C     -3.8183430430    3.8900421991    0.2834487725
 H     -1.9338120295    2.9172096338    0.5984506447
 C     -4.8884902076    4.0816393031   -0.5827579487
 H     -5.7453903986    3.5602732899   -2.4837481432
 H     -3.7895502974    4.4073550011    1.2343921964
 H     -5.7019472746    4.7402603873   -0.3054287991
 C     -0.6028074500   -0.2675606897   -4.7236299233
 C     -0.2012083556    0.3621473187   -3.3879328063
 H     -0.1124641362   -0.4616610690   -2.6759200302
 C     -1.9843932961   -0.8599535946   -4.7870176917
 H     -2.0856676603   -1.3519371189   -5.7542812007
 H     -2.6992087750   -0.0295267368   -4.7584152986
 O      0.1721940822   -0.2906714428   -5.6545878359
 C      1.1387374074    1.0637376506   -3.5349915462
 O      2.2482015350    0.3380723993   -3.4341353127
 O      1.2179025117    2.2484161003   -3.7497775358
 C      2.2083966774   -1.0595124438   -3.1521973864
 H      1.5918053183   -1.5933310212   -3.8759280249
 H      3.2333638484   -1.4105601801   -3.2355519955
 H      1.8492749625   -1.2366674918   -2.1371998053
 H      0.4215843101   -0.0443271996    0.3677616556
 C     -2.2710961148   -1.8215583350   -3.6355203301
 H     -3.2485376265   -2.2837026504   -3.7717662305
 H     -1.5252144325   -2.6178513693   -3.5934625275
 H     -2.2799400613   -1.3043904073   -2.6724126141
 Na    -0.6216235384   -0.1739369107    3.6048743317
