# Supplementary material for: The “cesium effect” magnified: exceptional chemoselectivity in cesium ion mediated nucleophilic reactions
Source: Chem Sci. 2024 Mar 6;15(14):5277–83. doi: 10.1039/d4sc00316k (PMC10988617; doi:10.1039/d4sc00316k)
Supplement: SC-015-D4SC00316K-s002 [file SC-015-D4SC00316K-s002.zip › MN15/6b/C10/s4b-nu1-c8-si.txt]

s4b-nu1-c80
E(RMN15) = -1128.57635910

        Charge = 0       Multiplicity = 1
 C     -1.4083410612    0.5511266480   -0.5112924192
 C     -1.9736203398    1.3518728071   -1.6267355235
 C     -1.6588899798    1.0789350922   -2.8982511284
 H     -2.0313426652    1.7266373402   -3.6854374162
 N     -0.1902014510    0.1922385773   -0.4952161098
 C     -2.3841407783    0.1211521454    0.5693760282
 O     -1.7808392957   -0.1378275502    1.7181890101
 O     -3.5666206908   -0.0151160884    0.3670517007
 C     -2.6194954515   -0.6327520373    2.7826391245
 H     -3.4008288761    0.1048376368    2.9709427656
 H     -3.0944753424   -1.5542309846    2.4428629145
 C     -1.7467734284   -0.8549275170    3.9884681847
 H     -0.9692529789   -1.5894825831    3.7760662496
 H     -1.2752110086    0.0764598839    4.3034161715
 H     -2.3564181399   -1.2277555204    4.8119477342
 C     -2.8513181309    2.4878424588   -1.2593690030
 C     -3.9157509252    2.8780140544   -2.0749780241
 C     -2.6150900117    3.1973507518   -0.0792134975
 C     -4.7121365545    3.9599157220   -1.7269359203
 H     -4.1303349454    2.3158571817   -2.9763617697
 C     -3.4145856016    4.2777629815    0.2718450480
 H     -1.7850074883    2.9165545669    0.5617407898
 C     -4.4648745680    4.6639923581   -0.5524234805
 H     -5.5362672203    4.2474012575   -2.3683182904
 H     -3.2125238963    4.8208237616    1.1869075958
 H     -5.0904801533    5.5048863613   -0.2798145174
 C     -1.1784786688   -0.4843815266   -4.7920169024
 C     -0.8122248248   -0.0650884382   -3.3589639228
 H     -0.8940282754   -0.9337534978   -2.7042692676
 C     -1.1186131127   -1.9544881755   -5.0826637392
 H     -1.8558714019   -2.4267873362   -4.4230057082
 H     -0.1474022307   -2.3158452338   -4.7282681802
 O     -1.4835770318    0.3475938941   -5.6158496977
 C      0.6559758287    0.3344435836   -3.3812293738
 O      1.4498522925   -0.7283564156   -3.2941283118
 O      1.0553810075    1.4654457601   -3.5032905496
 C      2.8535635721   -0.4532840217   -3.3088939828
 H      3.1186900901    0.1800033907   -2.4628124589
 H      3.3516829104   -1.4151208352   -3.2302085481
 H      3.1337332625    0.0437939537   -4.2368199353
 H      0.0201690452   -0.3588593138    0.3427714943
 C     -1.3636946750   -2.2938792441   -6.5384798065
 H     -1.3182636410   -3.3718807770   -6.6935496019
 H     -2.3445005175   -1.9422760187   -6.8601618792
 H     -0.6163886465   -1.8237480535   -7.1790308453
